# Supplementary material for: Can dual active ingredient Interceptor® G2 insecticide-treated net (ITN) replace indoor residual spraying (IRS) efficiently? A case study in Sakassou, Côte d’Ivoire
Source: Parasit Vectors. 2026 May 28;19:304. doi: 10.1186/s13071-026-07459-1 (PMC13410900; doi:10.1186/s13071-026-07459-1)
Supplement: Supplementary file 1 — Additional file 1. [file 13071_2026_7459_MOESM1_ESM.xls]

## Sheet: Sakassou HBR & EIR
intervention	Period	HBR INDOOR	HBR OUTDOOR	Mean HBR	EIR INDOOR	EIR OUTDOOR	Mean EIR
Baseline	2019-01-01	49.1	62.7	55.9
	2019-02-01	53.3	53.6	53.45
	2019-03-01	90.4	109.4	99.9
	2019-04-01	75.8	123.7	99.75
	2019-05-01	199.8	190.2	195	19.98	11.412	15.6
	2019-06-02	208.8	186.6	197.7	19.4233	0	9.19535
	2019-07-04	319.6	241.2	280.4	5.15484	0	2.26129
	2019-08-05	377.8	342.2	360	0	6.844	3.6
	2019-09-06	387.8	470.2	429	0	0	0
	2019-10-08	411.6	511.6	461.6	0	0	0
	2019-11-09	423	441.6	432.3	8.8125	0	4.50312
	2019-12-11	326.6	402.2	364.4	26.4811	0	14.773
	2020-01-01	151.8	165.9	158.85	0	0	0
	2020-02-01	29.3	24.9	27.1	0.636957	0.461111	0.545491
	2020-03-01	152.1	220.8	186.45	5.85	4.50612	5.48813
	2020-06-01	492	539	515.5	9.84	0	5.155
	2020-07-02	330.1	317	323.55	6.34808	0	3.11106
	2020-08-02	310	332.6	321.3	10.6897	7.91905	9.36466
IRS 1	2020-09-02	198.4	287.8	243.1	4.13333	0	2.53229
	2020-10-03	159.8	192.9	176.35	0	0	0
	2020-11-03	51.8	93.8	72.8	0	0	0
	2020-12-04	85.3	89.5	87.4	1.60943	0	0.824528
	2021-01-04	12.6	15.5	14.05	0	0	0
	2021-02-04	78.4	115.9	97.15	0	0	0
	2021-03-07	157.9	208.6	183.25	0	0	0
	2021-04-07	177.1	267.9	222.5	0	0	0
	2021-05-08	201.4	196.1	198.75	0	0	0
	2021-06-08	175.3	184.9	180.1	0	4.6225	2.25125
	2021-07-09	223.8	222.6	223.2	4.38824	0	2.18824
	2021-08-09	76.5	122.9	99.7	3.12245	2.4098	3.01214
IRS 2	2021-09-09	111.1	133.9	122.5	0	0	0
	2021-10-10	227.4	285	256.2	5.28837	0	2.97907
	2021-11-10	148.8	209	178.9	0	3.73214	1.59732
	2021-12-11	144.8	179.8	162.3	0	0	0
	2022-01-11	37.8	26.8	32.3	0	0	0
	2022-02-11	107.8	147.3	127.55	2.34348	2.72778	2.56743
	2022-03-14	240.4	275.9	258.15	9.24615	5.63061	7.59861
	2022-04-14	185.6	252.6	219.1	0	0	0
	2022-05-15	142.5	100.3	121.4	0	0	0
	2022-06-14	154.5	143.8	149.15	3.09	0	1.4915
IRS 3	2022-07-15	50	52.9	51.45	0.961538	0	0.494712
	2022-08-15	37.1	81.9	59.5	1.27931	1.95	1.7342
	2022-09-15	74.4	127.9	101.15	1.55	0	1.05365
	2022-10-16	102.9	124.3	113.6	0	0	0
	2022-11-16	135.1	150.8	142.95	0	0	0
	2022-12-17	97.5	101.9	99.7	1.83962	0	0.940566
Pre IG2	2023-01-01	28.8	87.3	58.05	1.06667	7.5913	3.59891
	2023-02-01	62.9	76.1	69.5	1.16481	3.3087	2.15439
	2023-03-01	136.3	160.8	148.55	2.62115	3.35	2.97576
	2023-04-01	220	199.8	209.9	4.31373	0	2.05784
	2023-05-01	104.4	124.9	114.65	1.76949	3.04634	2.36978
	2023-06-01	96.9	86.4	91.65	1.73036	5.89091	3.94274
	2023-07-01	58	62.6	60.3	0.794521	0	0.413014
	2023-08-01	104.3	90.3	97.3	2.07219	1.28085	1.65663
IG2	2023-09-01	119.9	127.4	123.65	2.37426	2.6	2.48599
	2023-10-01	119.6	101	110.3	3.70853	0	1.71008
	2023-11-01	80	102.6	91.3	0	0	0
	2023-12-01	58.4	74.3	66.35	0.4	1.39312	0.849257
	2024-01-01	7	5.1	6.05	0	0	0
	2024-02-01	34.3	29.1	31.7	0	0	0
	2024-03-01	81.4	81.9	81.65	0	0	0
	2024-04-01	162.1	183.4	172.75	0	0.664493	0.312953
	2024-05-01	187	248.4	217.7	0.70566	0	0.410755
	2024-06-01	195.8	176.9	186.35	0.687018	0.710442	0.701127
	2024-07-01	134.6	184.5	159.55	0	2.00543	0.86712
	2024-08-01	141	213.3	177.15	4	3.06906	3.78723
	2024-09-01	131.6	148	139.8	2.86087	3.24088	3.05022
	2024-10-01	218.4	286.4	252.4	0	3.0631	1.34973
	2024-11-01	118.9	144.1	131.5
	2024-12-01	47.5	39.9	43.7

## Sheet: Sakassou IRD
intervention	Period	An. gambiae s.l.
Baseline	2019-01-01	12.1
	2019-02-01	2.6
	2019-03-01	17.5
	2019-04-01	10.8
	2019-05-01	4.2
	2019-06-02	13.1
	2019-07-04	8.5
	2019-08-05	25.5
	2019-09-06	22.2
	2019-10-08	13.9
	2019-11-09	23.6
	2019-12-11	17.6
	2020-01-01	6.3
	2020-02-01	6
	2020-03-01	31.8
	2020-06-01	25.8
	2020-07-02	16.5
	2020-08-02	12.1
IRS 1	2020-09-02	8.6
	2020-10-03	3.7
	2020-11-03	6
	2020-12-04	2.2
	2021-01-04	1.5
	2021-02-04	4.6
	2021-03-07	17
	2021-04-07	7.4
	2021-05-08	7.9
	2021-06-08	5.9
	2021-07-09	9.1
	2021-08-09	3.9
IRS 2	2021-09-09	4.8
	2021-10-10	6.3
	2021-11-10	2.2
	2021-12-11	10.1
	2022-01-11	1.5
	2022-02-11	4.6
	2022-03-14	16.1
	2022-04-14	9
	2022-05-15	3.7
	2022-06-14	3
IRS 3	2022-07-15	2.3
	2022-08-15	0.47
	2022-09-15	2
	2022-10-16	3.1
	2022-11-16	4.4
	2022-12-17	3.1
Pre IG2	2023-01-01	1.7
	2023-02-01	5.6
	2023-03-01	6.6
	2023-04-01	9.9
	2023-05-01	7
	2023-06-01	2.5
	2023-07-01	1.8
	2023-08-01	1.8
IG2	2023-09-01	2.8
	2023-10-01	5.8
	2023-11-01	2.8
	2023-12-01	1.7
	2024-01-01	0.53
	2024-02-01	1.1
	2024-03-01	5.8
	2024-04-01	2.1
	2024-05-01	2.6
	2024-06-01	3.7
	2024-07-01	1.9
	2024-08-01	1.2
	2024-09-01	3.5
	2024-10-01	4.3
	2024-11-01	4.5
	2024-12-01	1.3
