# Supplementary material for: Can dual active ingredient Interceptor® G2 insecticide-treated net (ITN) replace indoor residual spraying (IRS) efficiently? A case study in Sakassou, Côte d’Ivoire
Source: Parasit Vectors. 2026 May 28;19:304. doi: 10.1186/s13071-026-07459-1 (PMC13410900; doi:10.1186/s13071-026-07459-1)
Supplement: Supplementary file 2 — Additional file 2. [file 13071_2026_7459_MOESM2_ESM.xls]

## Sheet: data_aggregated_monthly
Site	Health facility	Estimated population	spray or IG2_year	year	month	Intervention	Treatment	Insecticide	presumed cases	rdt_pos	rdt_neg	rdt_performed	rdt_pos	rdt_neg	rdt_performed	confirmed cases	test_performed	%rdt(+)	opd	opd-presumed	presumed-confirmed
SAKASSOU	CSR-D PUBLIC DE FOTO-KOUAMEKRO	6086	2018-2019	2018	9	Baseline	Pyrethroid-only ITN	Deltamethrin	86	70	16	86	0	0	0	70	86	0.813953	110	24	16
SAKASSOU	CSR-D PUBLIC DE KANANGOPLI	7651	2018-2019	2018	9	Baseline	Pyrethroid-only ITN	Deltamethrin	106	94	12	106	0	0	0	94	106	0.886792	125	19	12
SAKASSOU	CSR-D PUBLIC DE KANGRE	3322	2018-2019	2018	9	Baseline	Pyrethroid-only ITN	Deltamethrin	97	91	6	97	0	0	0	91	97	0.938144	120	23	6
SAKASSOU	CSR-D PUBLIC DE KONANKRO	2964	2018-2019	2018	9	Baseline	Pyrethroid-only ITN	Deltamethrin	83	77	6	83	0	0	0	77	83	0.927711	108	25	6
SAKASSOU	CSR-DM PUBLIC DE ADJEKRO	3391	2018-2019	2018	9	Baseline	Pyrethroid-only ITN	Deltamethrin	142	116	26	142	0	0	0	116	142	0.816901	180	38	26
SAKASSOU	CSR-DM PUBLIC DE ALLOKO-DJEKRO	3415	2018-2019	2018	9	Baseline	Pyrethroid-only ITN	Deltamethrin	221	192	29	221	0	0	0	192	221	0.868778	285	64	29
SAKASSOU	CSR-DM PUBLIC DE ANO-ZUME	6190	2018-2019	2018	9	Baseline	Pyrethroid-only ITN	Deltamethrin	232	225	7	232	0	0	0	225	232	0.969828	234	2	7
SAKASSOU	CSR-DM PUBLIC DE ASSANDRE	12169	2018-2019	2018	9	Baseline	Pyrethroid-only ITN	Deltamethrin	360	314	46	360	0	0	0	314	360	0.872222	435	75	46
SAKASSOU	CSR-DM PUBLIC DE ASSIRIKRO	12169	2018-2019	2018	9	Baseline	Pyrethroid-only ITN	Deltamethrin	139	122	17	139	0	0	0	122	139	0.877698	296	157	17
SAKASSOU	CSR-DM PUBLIC DE AYAOU-SOKPA	8739	2018-2019	2018	9	Baseline	Pyrethroid-only ITN	Deltamethrin	133	120	13	133	0	0	0	120	133	0.902256	163	30	13
SAKASSOU	CSR-DM PUBLIC DE KONGO	2591	2018-2019	2018	9	Baseline	Pyrethroid-only ITN	Deltamethrin	257	241	16	257	0	0	0	241	257	0.937743	312	55	16
SAKASSOU	CSR-DM PUBLIC DE N'GUESSAN POKOUKRO	9473	2018-2019	2018	9	Baseline	Pyrethroid-only ITN	Deltamethrin	211	169	42	211	0	0	0	169	211	0.800948	221	10	42
SAKASSOU	CSR-DM PUBLIC DE ODIAYE	4295	2018-2019	2018	9	Baseline	Pyrethroid-only ITN	Deltamethrin	85	75	10	85	0	0	0	75	85	0.882353	111	26	10
SAKASSOU	CSR-DM PUBLIC DE SOKOBO	7811	2018-2019	2018	9	Baseline	Pyrethroid-only ITN	Deltamethrin	131	113	18	131	0	0	0	113	131	0.862595	154	23	18
SAKASSOU	CSR-DM PUBLIC DE SOUAFOUE DJANHAN	4229	2018-2019	2018	9	Baseline	Pyrethroid-only ITN	Deltamethrin	103	95	8	103	0	0	0	95	103	0.92233	117	14	8
SAKASSOU	CSR-DM PUBLIC DE SRAN-BELAKRO	6534	2018-2019	2018	9	Baseline	Pyrethroid-only ITN	Deltamethrin	299	264	35	299	0	0	0	264	299	0.882943	323	24	35
SAKASSOU	CSU-D PRIVE SAINTE MARTINE DE SAKASSOU	3299	2018-2019	2018	9	Baseline	Pyrethroid-only ITN	Deltamethrin	15	13	2	15	0	0	0	13	15	0.866667	40	25	2
SAKASSOU	CSU-DM PUBLIC DE SRAN-BONDOSSOU	3139	2018-2019	2018	9	Baseline	Pyrethroid-only ITN	Deltamethrin	68	65	3	68	0	0	0	65	68	0.955882	82	14	3
SAKASSOU	CSU-DM PUBLIC DE TOUMODI SAKASSOU	2721	2018-2019	2018	9	Baseline	Pyrethroid-only ITN	Deltamethrin	106	99	7	106	0	0	0	99	106	0.933962	138	32	7
SAKASSOU	HG PUBLIC DE SAKASSOU	18536	2018-2019	2018	9	Baseline	Pyrethroid-only ITN	Deltamethrin	501	197	22	219	247	35	282	444	501	0.886228	795	294	57
SAKASSOU	CSR-D PUBLIC DE FOTO-KOUAMEKRO	6086	2018-2019	2018	10	Baseline	Pyrethroid-only ITN	Deltamethrin	156	141	15	156	0	0	0	141	156	0.903846	183	27	15
SAKASSOU	CSR-D PUBLIC DE KANANGOPLI	7651	2018-2019	2018	10	Baseline	Pyrethroid-only ITN	Deltamethrin	139	120	19	139	0	0	0	120	139	0.863309	154	15	19
SAKASSOU	CSR-D PUBLIC DE KANGRE	3322	2018-2019	2018	10	Baseline	Pyrethroid-only ITN	Deltamethrin	110	88	22	110	0	0	0	88	110	0.8	125	15	22
SAKASSOU	CSR-D PUBLIC DE KONANKRO	2964	2018-2019	2018	10	Baseline	Pyrethroid-only ITN	Deltamethrin	156	130	26	156	0	0	0	130	156	0.833333	178	22	26
SAKASSOU	CSR-DM PUBLIC DE ADJEKRO	3391	2018-2019	2018	10	Baseline	Pyrethroid-only ITN	Deltamethrin	202	163	39	202	0	0	0	163	202	0.806931	211	9	39
SAKASSOU	CSR-DM PUBLIC DE ALLOKO-DJEKRO	3415	2018-2019	2018	10	Baseline	Pyrethroid-only ITN	Deltamethrin	319	242	77	319	0	0	0	242	319	0.758621	387	68	77
SAKASSOU	CSR-DM PUBLIC DE ANO-ZUME	6190	2018-2019	2018	10	Baseline	Pyrethroid-only ITN	Deltamethrin	321	309	12	321	0	0	0	309	321	0.962617	321	0	12
SAKASSOU	CSR-DM PUBLIC DE ASSANDRE	12169	2018-2019	2018	10	Baseline	Pyrethroid-only ITN	Deltamethrin	468	399	69	468	0	0	0	399	468	0.852564	480	12	69
SAKASSOU	CSR-DM PUBLIC DE ASSIRIKRO	12169	2018-2019	2018	10	Baseline	Pyrethroid-only ITN	Deltamethrin	411	355	56	411	0	0	0	355	411	0.863747	589	178	56
SAKASSOU	CSR-DM PUBLIC DE AYAOU-SOKPA	8739	2018-2019	2018	10	Baseline	Pyrethroid-only ITN	Deltamethrin	87	72	15	87	0	0	0	72	87	0.827586	106	19	15
SAKASSOU	CSR-DM PUBLIC DE KONGO	2591	2018-2019	2018	10	Baseline	Pyrethroid-only ITN	Deltamethrin	375	330	45	375	0	0	0	330	375	0.88	483	108	45
SAKASSOU	CSR-DM PUBLIC DE N'GUESSAN POKOUKRO	9473	2018-2019	2018	10	Baseline	Pyrethroid-only ITN	Deltamethrin	67	53	14	67	0	0	0	53	67	0.791045	77	10	14
SAKASSOU	CSR-DM PUBLIC DE ODIAYE	4295	2018-2019	2018	10	Baseline	Pyrethroid-only ITN	Deltamethrin	135	121	14	135	0	0	0	121	135	0.896296	163	28	14
SAKASSOU	CSR-DM PUBLIC DE SOKOBO	7811	2018-2019	2018	10	Baseline	Pyrethroid-only ITN	Deltamethrin	155	144	11	155	0	0	0	144	155	0.929032	183	28	11
SAKASSOU	CSR-DM PUBLIC DE SOUAFOUE DJANHAN	4229	2018-2019	2018	10	Baseline	Pyrethroid-only ITN	Deltamethrin	21	20	1	21	0	0	0	20	21	0.952381	24	3	1
SAKASSOU	CSR-DM PUBLIC DE SRAN-BELAKRO	6534	2018-2019	2018	10	Baseline	Pyrethroid-only ITN	Deltamethrin	325	313	12	325	0	0	0	313	325	0.963077	362	37	12
SAKASSOU	CSU-D PRIVE SAINTE MARTINE DE SAKASSOU	3299	2018-2019	2018	10	Baseline	Pyrethroid-only ITN	Deltamethrin	35	27	8	35	0	0	0	27	35	0.771429	57	22	8
SAKASSOU	CSU-DM PUBLIC DE SRAN-BONDOSSOU	3139	2018-2019	2018	10	Baseline	Pyrethroid-only ITN	Deltamethrin	39	39	0	39	0	0	0	39	39	1	67	28	0
SAKASSOU	HG PUBLIC DE SAKASSOU	18536	2018-2019	2018	10	Baseline	Pyrethroid-only ITN	Deltamethrin	1247	590	77	667	536	44	580	1126	1247	0.902967	2066	819	121
SAKASSOU	CSR-D PUBLIC DE FOTO-KOUAMEKRO	6086	2018-2019	2018	11	Baseline	Pyrethroid-only ITN	Deltamethrin	82	65	17	82	0	0	0	65	82	0.792683	102	20	17
SAKASSOU	CSR-D PUBLIC DE KANANGOPLI	7651	2018-2019	2018	11	Baseline	Pyrethroid-only ITN	Deltamethrin	122	100	22	122	0	0	0	100	122	0.819672	139	17	22
SAKASSOU	CSR-D PUBLIC DE KANGRE	3322	2018-2019	2018	11	Baseline	Pyrethroid-only ITN	Deltamethrin	88	69	19	88	0	0	0	69	88	0.784091	108	20	19
SAKASSOU	CSR-D PUBLIC DE KONANKRO	2964	2018-2019	2018	11	Baseline	Pyrethroid-only ITN	Deltamethrin	118	102	16	118	0	0	0	102	118	0.864407	148	30	16
SAKASSOU	CSR-DM PUBLIC DE ADJEKRO	3391	2018-2019	2018	11	Baseline	Pyrethroid-only ITN	Deltamethrin	364	304	60	364	0	0	0	304	364	0.835165	402	38	60
SAKASSOU	CSR-DM PUBLIC DE ALLOKO-DJEKRO	3415	2018-2019	2018	11	Baseline	Pyrethroid-only ITN	Deltamethrin	174	129	45	174	0	0	0	129	174	0.741379	233	59	45
SAKASSOU	CSR-DM PUBLIC DE ANDOFOUE-BONOU	2747	2018-2019	2018	11	Baseline	Pyrethroid-only ITN	Deltamethrin	157	131	26	157	0	0	0	131	157	0.834395	223	66	26
SAKASSOU	CSR-DM PUBLIC DE ANO-ZUME	6190	2018-2019	2018	11	Baseline	Pyrethroid-only ITN	Deltamethrin	514	487	27	514	0	0	0	487	514	0.947471	514	0	27
SAKASSOU	CSR-DM PUBLIC DE ASSANDRE	12169	2018-2019	2018	11	Baseline	Pyrethroid-only ITN	Deltamethrin	43	34	9	43	0	0	0	34	43	0.790698	45	2	9
SAKASSOU	CSR-DM PUBLIC DE ASSIRIKRO	12169	2018-2019	2018	11	Baseline	Pyrethroid-only ITN	Deltamethrin	173	146	27	173	0	0	0	146	173	0.843931	279	106	27
SAKASSOU	CSR-DM PUBLIC DE AYAOU-SOKPA	8739	2018-2019	2018	11	Baseline	Pyrethroid-only ITN	Deltamethrin	93	74	19	93	0	0	0	74	93	0.795699	106	13	19
SAKASSOU	CSR-DM PUBLIC DE KONGO	2591	2018-2019	2018	11	Baseline	Pyrethroid-only ITN	Deltamethrin	193	163	30	193	0	0	0	163	193	0.84456	243	50	30
SAKASSOU	CSR-DM PUBLIC DE N'GUESSAN POKOUKRO	9473	2018-2019	2018	11	Baseline	Pyrethroid-only ITN	Deltamethrin	194	149	45	194	0	0	0	149	194	0.768041	211	17	45
SAKASSOU	CSR-DM PUBLIC DE ODIAYE	4295	2018-2019	2018	11	Baseline	Pyrethroid-only ITN	Deltamethrin	91	80	11	91	0	0	0	80	91	0.879121	114	23	11
SAKASSOU	CSR-DM PUBLIC DE SOKOBO	7811	2018-2019	2018	11	Baseline	Pyrethroid-only ITN	Deltamethrin	143	127	16	143	0	0	0	127	143	0.888112	175	32	16
SAKASSOU	CSR-DM PUBLIC DE SOUAFOUE DJANHAN	4229	2018-2019	2018	11	Baseline	Pyrethroid-only ITN	Deltamethrin	13	9	4	13	0	0	0	9	13	0.692308	14	1	4
SAKASSOU	CSR-DM PUBLIC DE SRAN-BELAKRO	6534	2018-2019	2018	11	Baseline	Pyrethroid-only ITN	Deltamethrin	212	200	12	212	0	0	0	200	212	0.943396	245	33	12
SAKASSOU	CSU-D PRIVE SAINTE MARTINE DE SAKASSOU	3299	2018-2019	2018	11	Baseline	Pyrethroid-only ITN	Deltamethrin	33	28	4	32	1	0	1	29	32	0.878788	69	36	4
SAKASSOU	CSU-DM PUBLIC DE SRAN-BONDOSSOU	3139	2018-2019	2018	11	Baseline	Pyrethroid-only ITN	Deltamethrin	67	67	0	67	0	0	0	67	67	1	94	27	0
SAKASSOU	HG PUBLIC DE SAKASSOU	18536	2018-2019	2018	11	Baseline	Pyrethroid-only ITN	Deltamethrin	1225	660	145	805	353	67	420	1013	1225	0.826939	1851	626	212
SAKASSOU	CSR-D PUBLIC DE FOTO-KOUAMEKRO	6086	2018-2019	2018	12	Baseline	Pyrethroid-only ITN	Deltamethrin	84	73	11	84	0	0	0	73	84	0.869048	119	35	11
SAKASSOU	CSR-D PUBLIC DE KANANGOPLI	7651	2018-2019	2018	12	Baseline	Pyrethroid-only ITN	Deltamethrin	120	106	14	120	0	0	0	106	120	0.883333	163	43	14
SAKASSOU	CSR-D PUBLIC DE KANGRE	3322	2018-2019	2018	12	Baseline	Pyrethroid-only ITN	Deltamethrin	86	66	20	86	0	0	0	66	86	0.767442	105	19	20
SAKASSOU	CSR-D PUBLIC DE KONANKRO	2964	2018-2019	2018	12	Baseline	Pyrethroid-only ITN	Deltamethrin	66	56	10	66	0	0	0	56	66	0.848485	84	18	10
SAKASSOU	CSR-DM PUBLIC DE ADJEKRO	3391	2018-2019	2018	12	Baseline	Pyrethroid-only ITN	Deltamethrin	87	68	19	87	0	0	0	68	87	0.781609	100	13	19
SAKASSOU	CSR-DM PUBLIC DE ALLOKO-DJEKRO	3415	2018-2019	2018	12	Baseline	Pyrethroid-only ITN	Deltamethrin	195	141	54	195	0	0	0	141	195	0.723077	250	55	54
SAKASSOU	CSR-DM PUBLIC DE ANDOFOUE-BONOU	2747	2018-2019	2018	12	Baseline	Pyrethroid-only ITN	Deltamethrin	95	77	18	95	0	0	0	77	95	0.810526	127	32	18
SAKASSOU	CSR-DM PUBLIC DE ANO-ZUME	6190	2018-2019	2018	12	Baseline	Pyrethroid-only ITN	Deltamethrin	245	236	9	245	0	0	0	236	245	0.963265	245	0	9
SAKASSOU	CSR-DM PUBLIC DE ASSANDRE	12169	2018-2019	2018	12	Baseline	Pyrethroid-only ITN	Deltamethrin	170	151	19	170	0	0	0	151	170	0.888235	183	13	19
SAKASSOU	CSR-DM PUBLIC DE ASSIRIKRO	12169	2018-2019	2018	12	Baseline	Pyrethroid-only ITN	Deltamethrin	109	98	11	109	0	0	0	98	109	0.899083	181	72	11
SAKASSOU	CSR-DM PUBLIC DE AYAOU-SOKPA	8739	2018-2019	2018	12	Baseline	Pyrethroid-only ITN	Deltamethrin	62	54	8	62	0	0	0	54	62	0.870968	72	10	8
SAKASSOU	CSR-DM PUBLIC DE KONGO	2591	2018-2019	2018	12	Baseline	Pyrethroid-only ITN	Deltamethrin	305	272	33	305	0	0	0	272	305	0.891803	384	79	33
SAKASSOU	CSR-DM PUBLIC DE N'GUESSAN POKOUKRO	9473	2018-2019	2018	12	Baseline	Pyrethroid-only ITN	Deltamethrin	205	168	37	205	0	0	0	168	205	0.819512	224	19	37
SAKASSOU	CSR-DM PUBLIC DE ODIAYE	4295	2018-2019	2018	12	Baseline	Pyrethroid-only ITN	Deltamethrin	57	46	11	57	0	0	0	46	57	0.807018	73	16	11
SAKASSOU	CSR-DM PUBLIC DE SOKOBO	7811	2018-2019	2018	12	Baseline	Pyrethroid-only ITN	Deltamethrin	133	125	8	133	0	0	0	125	133	0.93985	171	38	8
SAKASSOU	CSR-DM PUBLIC DE SOUAFOUE DJANHAN	4229	2018-2019	2018	12	Baseline	Pyrethroid-only ITN	Deltamethrin	95	86	9	95	0	0	0	86	95	0.905263	102	7	9
SAKASSOU	CSR-DM PUBLIC DE SRAN-BELAKRO	6534	2018-2019	2018	12	Baseline	Pyrethroid-only ITN	Deltamethrin	212	204	8	212	0	0	0	204	212	0.962264	246	34	8
SAKASSOU	CSU-D PRIVE SAINTE MARTINE DE SAKASSOU	3299	2018-2019	2018	12	Baseline	Pyrethroid-only ITN	Deltamethrin	15	11	4	15	0	0	0	11	15	0.733333	45	30	4
SAKASSOU	CSU-DM PUBLIC DE SRAN-BONDOSSOU	3139	2018-2019	2018	12	Baseline	Pyrethroid-only ITN	Deltamethrin	49	49	0	49	0	0	0	49	49	1	62	13	0
SAKASSOU	HG PUBLIC DE SAKASSOU	18536	2018-2019	2018	12	Baseline	Pyrethroid-only ITN	Deltamethrin	587	238	39	277	257	53	310	495	587	0.843271	1108	521	92
SAKASSOU	CSR-D PUBLIC DE FOTO-KOUAMEKRO	6086	2018-2019	2019	1	Baseline	Pyrethroid-only ITN	Deltamethrin	69	53	16	69	0	0	0	53	69	0.768116	119	50	16
SAKASSOU	CSR-D PUBLIC DE KANANGOPLI	7651	2018-2019	2019	1	Baseline	Pyrethroid-only ITN	Deltamethrin	128	116	12	128	0	0	0	116	128	0.90625	175	47	12
SAKASSOU	CSR-D PUBLIC DE KANGRE	3322	2018-2019	2019	1	Baseline	Pyrethroid-only ITN	Deltamethrin	84	66	18	84	0	0	0	66	84	0.785714	106	22	18
SAKASSOU	CSR-D PUBLIC DE KONANKRO	2964	2018-2019	2019	1	Baseline	Pyrethroid-only ITN	Deltamethrin	60	54	6	60	0	0	0	54	60	0.9	82	22	6
SAKASSOU	CSR-DM PUBLIC DE ADJEKRO	3391	2018-2019	2019	1	Baseline	Pyrethroid-only ITN	Deltamethrin	164	137	27	164	0	0	0	137	164	0.835366	185	21	27
SAKASSOU	CSR-DM PUBLIC DE ALLOKO-DJEKRO	3415	2018-2019	2019	1	Baseline	Pyrethroid-only ITN	Deltamethrin	180	131	49	180	0	0	0	131	180	0.727778	268	88	49
SAKASSOU	CSR-DM PUBLIC DE ANDOFOUE-BONOU	2747	2018-2019	2019	1	Baseline	Pyrethroid-only ITN	Deltamethrin	106	88	18	106	0	0	0	88	106	0.830189	144	38	18
SAKASSOU	CSR-DM PUBLIC DE ANO-ZUME	6190	2018-2019	2019	1	Baseline	Pyrethroid-only ITN	Deltamethrin	197	180	17	197	0	0	0	180	197	0.913706	202	5	17
SAKASSOU	CSR-DM PUBLIC DE ASSANDRE	12169	2018-2019	2019	1	Baseline	Pyrethroid-only ITN	Deltamethrin	320	235	85	320	0	0	0	235	320	0.734375	362	42	85
SAKASSOU	CSR-DM PUBLIC DE ASSIRIKRO	12169	2018-2019	2019	1	Baseline	Pyrethroid-only ITN	Deltamethrin	180	152	28	180	0	0	0	152	180	0.844444	330	150	28
SAKASSOU	CSR-DM PUBLIC DE AYAOU-SOKPA	8739	2018-2019	2019	1	Baseline	Pyrethroid-only ITN	Deltamethrin	48	31	17	48	0	0	0	31	48	0.645833	69	21	17
SAKASSOU	CSR-DM PUBLIC DE KONGO	2591	2018-2019	2019	1	Baseline	Pyrethroid-only ITN	Deltamethrin	340	275	65	340	0	0	0	275	340	0.808824	462	122	65
SAKASSOU	CSR-DM PUBLIC DE N'GUESSAN POKOUKRO	9473	2018-2019	2019	1	Baseline	Pyrethroid-only ITN	Deltamethrin	176	135	41	176	0	0	0	135	176	0.767045	190	14	41
SAKASSOU	CSR-DM PUBLIC DE ODIAYE	4295	2018-2019	2019	1	Baseline	Pyrethroid-only ITN	Deltamethrin	74	59	15	74	0	0	0	59	74	0.797297	110	36	15
SAKASSOU	CSR-DM PUBLIC DE SOKOBO	7811	2018-2019	2019	1	Baseline	Pyrethroid-only ITN	Deltamethrin	148	127	21	148	0	0	0	127	148	0.858108	186	38	21
SAKASSOU	CSR-DM PUBLIC DE SOUAFOUE DJANHAN	4229	2018-2019	2019	1	Baseline	Pyrethroid-only ITN	Deltamethrin	97	92	5	97	0	0	0	92	97	0.948454	105	8	5
SAKASSOU	CSR-DM PUBLIC DE SRAN-BELAKRO	6534	2018-2019	2019	1	Baseline	Pyrethroid-only ITN	Deltamethrin	120	101	19	120	0	0	0	101	120	0.841667	149	29	19
SAKASSOU	CSU-D PRIVE SAINTE MARTINE DE SAKASSOU	3299	2018-2019	2019	1	Baseline	Pyrethroid-only ITN	Deltamethrin	22	17	5	22	0	0	0	17	22	0.772727	51	29	5
SAKASSOU	CSU-DM PUBLIC DE SRAN-BONDOSSOU	3139	2018-2019	2019	1	Baseline	Pyrethroid-only ITN	Deltamethrin	28	28	0	28	0	0	0	28	28	1	46	18	0
SAKASSOU	CSU-DM PUBLIC DE TOUMODI SAKASSOU	2721	2018-2019	2019	1	Baseline	Pyrethroid-only ITN	Deltamethrin	165	145	20	165	0	0	0	145	165	0.878788	213	48	20
SAKASSOU	HG PUBLIC DE SAKASSOU	18536	2018-2019	2019	1	Baseline	Pyrethroid-only ITN	Deltamethrin	833	401	106	507	270	56	326	671	833	0.805522	1320	487	162
SAKASSOU	CSR-D PUBLIC DE FOTO-KOUAMEKRO	6086	2018-2019	2019	2	Baseline	Pyrethroid-only ITN	Deltamethrin	57	46	11	57	0	0	0	46	57	0.807018	93	36	11
SAKASSOU	CSR-D PUBLIC DE KANANGOPLI	7651	2018-2019	2019	2	Baseline	Pyrethroid-only ITN	Deltamethrin	116	98	18	116	0	0	0	98	116	0.844828	171	55	18
SAKASSOU	CSR-D PUBLIC DE KANGRE	3322	2018-2019	2019	2	Baseline	Pyrethroid-only ITN	Deltamethrin	59	42	17	59	0	0	0	42	59	0.711864	88	29	17
SAKASSOU	CSR-D PUBLIC DE KONANKRO	2964	2018-2019	2019	2	Baseline	Pyrethroid-only ITN	Deltamethrin	48	37	11	48	0	0	0	37	48	0.770833	74	26	11
SAKASSOU	CSR-DM PUBLIC DE ADJEKRO	3391	2018-2019	2019	2	Baseline	Pyrethroid-only ITN	Deltamethrin	161	123	38	161	0	0	0	123	161	0.763975	178	17	38
SAKASSOU	CSR-DM PUBLIC DE ALLOKO-DJEKRO	3415	2018-2019	2019	2	Baseline	Pyrethroid-only ITN	Deltamethrin	148	92	56	148	0	0	0	92	148	0.621622	235	87	56
SAKASSOU	CSR-DM PUBLIC DE ANDOFOUE-BONOU	2747	2018-2019	2019	2	Baseline	Pyrethroid-only ITN	Deltamethrin	129	82	47	129	0	0	0	82	129	0.635659	192	63	47
SAKASSOU	CSR-DM PUBLIC DE ANO-ZUME	6190	2018-2019	2019	2	Baseline	Pyrethroid-only ITN	Deltamethrin	194	158	36	194	0	0	0	158	194	0.814433	194	0	36
SAKASSOU	CSR-DM PUBLIC DE ASSANDRE	12169	2018-2019	2019	2	Baseline	Pyrethroid-only ITN	Deltamethrin	274	186	88	274	0	0	0	186	274	0.678832	308	34	88
SAKASSOU	CSR-DM PUBLIC DE ASSIRIKRO	12169	2018-2019	2019	2	Baseline	Pyrethroid-only ITN	Deltamethrin	153	120	33	153	0	0	0	120	153	0.784314	272	119	33
SAKASSOU	CSR-DM PUBLIC DE AYAOU-SOKPA	8739	2018-2019	2019	2	Baseline	Pyrethroid-only ITN	Deltamethrin	40	31	9	40	0	0	0	31	40	0.775	53	13	9
SAKASSOU	CSR-DM PUBLIC DE KONGO	2591	2018-2019	2019	2	Baseline	Pyrethroid-only ITN	Deltamethrin	85	69	16	85	0	0	0	69	85	0.811765	140	55	16
SAKASSOU	CSR-DM PUBLIC DE N'GUESSAN POKOUKRO	9473	2018-2019	2019	2	Baseline	Pyrethroid-only ITN	Deltamethrin	200	155	45	200	0	0	0	155	200	0.775	218	18	45
SAKASSOU	CSR-DM PUBLIC DE ODIAYE	4295	2018-2019	2019	2	Baseline	Pyrethroid-only ITN	Deltamethrin	66	50	16	66	0	0	0	50	66	0.757576	87	21	16
SAKASSOU	CSR-DM PUBLIC DE SOKOBO	7811	2018-2019	2019	2	Baseline	Pyrethroid-only ITN	Deltamethrin	176	149	27	176	0	0	0	149	176	0.846591	233	57	27
SAKASSOU	CSR-DM PUBLIC DE SOUAFOUE DJANHAN	4229	2018-2019	2019	2	Baseline	Pyrethroid-only ITN	Deltamethrin	20	20	0	20	0	0	0	20	20	1	22	2	0
SAKASSOU	CSR-DM PUBLIC DE SRAN-BELAKRO	6534	2018-2019	2019	2	Baseline	Pyrethroid-only ITN	Deltamethrin	98	85	13	98	0	0	0	85	98	0.867347	143	45	13
SAKASSOU	CSU-D PRIVE SAINTE MARTINE DE SAKASSOU	3299	2018-2019	2019	2	Baseline	Pyrethroid-only ITN	Deltamethrin	11	11	0	11	0	0	0	11	11	1	31	20	0
SAKASSOU	CSU-DM PUBLIC DE SRAN-BONDOSSOU	3139	2018-2019	2019	2	Baseline	Pyrethroid-only ITN	Deltamethrin	29	29	0	29	0	0	0	29	29	1	48	19	0
SAKASSOU	CSU-DM PUBLIC DE TOUMODI SAKASSOU	2721	2018-2019	2019	2	Baseline	Pyrethroid-only ITN	Deltamethrin	74	60	14	74	0	0	0	60	74	0.810811	109	35	14
SAKASSOU	HG PUBLIC DE SAKASSOU	18536	2018-2019	2019	2	Baseline	Pyrethroid-only ITN	Deltamethrin	507	213	47	260	224	23	247	437	507	0.861933	970	463	70
SAKASSOU	CSR-D PUBLIC DE FOTO-KOUAMEKRO	6086	2018-2019	2019	3	Baseline	Pyrethroid-only ITN	Deltamethrin	42	33	9	42	0	0	0	33	42	0.785714	90	48	9
SAKASSOU	CSR-D PUBLIC DE KANANGOPLI	7651	2018-2019	2019	3	Baseline	Pyrethroid-only ITN	Deltamethrin	135	109	26	135	0	0	0	109	135	0.807407	179	44	26
SAKASSOU	CSR-D PUBLIC DE KANGRE	3322	2018-2019	2019	3	Baseline	Pyrethroid-only ITN	Deltamethrin	68	48	20	68	0	0	0	48	68	0.705882	94	26	20
SAKASSOU	CSR-D PUBLIC DE KONANKRO	2964	2018-2019	2019	3	Baseline	Pyrethroid-only ITN	Deltamethrin	40	36	4	40	0	0	0	36	40	0.9	88	48	4
SAKASSOU	CSR-DM PUBLIC DE ADJEKRO	3391	2018-2019	2019	3	Baseline	Pyrethroid-only ITN	Deltamethrin	127	87	40	127	0	0	0	87	127	0.685039	173	46	40
SAKASSOU	CSR-DM PUBLIC DE ALLOKO-DJEKRO	3415	2018-2019	2019	3	Baseline	Pyrethroid-only ITN	Deltamethrin	121	77	44	121	0	0	0	77	121	0.636364	300	179	44
SAKASSOU	CSR-DM PUBLIC DE ANO-ZUME	6190	2018-2019	2019	3	Baseline	Pyrethroid-only ITN	Deltamethrin	146	126	20	146	0	0	0	126	146	0.863014	152	6	20
SAKASSOU	CSR-DM PUBLIC DE ASSANDRE	12169	2018-2019	2019	3	Baseline	Pyrethroid-only ITN	Deltamethrin	274	178	96	274	0	0	0	178	274	0.649635	303	29	96
SAKASSOU	CSR-DM PUBLIC DE ASSIRIKRO	12169	2018-2019	2019	3	Baseline	Pyrethroid-only ITN	Deltamethrin	155	119	36	155	0	0	0	119	155	0.767742	309	154	36
SAKASSOU	CSR-DM PUBLIC DE AYAOU-SOKPA	8739	2018-2019	2019	3	Baseline	Pyrethroid-only ITN	Deltamethrin	52	33	19	52	0	0	0	33	52	0.634615	78	26	19
SAKASSOU	CSR-DM PUBLIC DE KONGO	2591	2018-2019	2019	3	Baseline	Pyrethroid-only ITN	Deltamethrin	96	49	47	96	0	0	0	49	96	0.510417	155	59	47
SAKASSOU	CSR-DM PUBLIC DE N'GUESSAN POKOUKRO	9473	2018-2019	2019	3	Baseline	Pyrethroid-only ITN	Deltamethrin	140	106	34	140	0	0	0	106	140	0.757143	169	29	34
SAKASSOU	CSR-DM PUBLIC DE ODIAYE	4295	2018-2019	2019	3	Baseline	Pyrethroid-only ITN	Deltamethrin	63	52	11	63	0	0	0	52	63	0.825397	90	27	11
SAKASSOU	CSR-DM PUBLIC DE SOKOBO	7811	2018-2019	2019	3	Baseline	Pyrethroid-only ITN	Deltamethrin	164	129	35	164	0	0	0	129	164	0.786585	235	71	35
SAKASSOU	CSR-DM PUBLIC DE SOUAFOUE DJANHAN	4229	2018-2019	2019	3	Baseline	Pyrethroid-only ITN	Deltamethrin	108	96	12	108	0	0	0	96	108	0.888889	132	24	12
SAKASSOU	CSR-DM PUBLIC DE SRAN-BELAKRO	6534	2018-2019	2019	3	Baseline	Pyrethroid-only ITN	Deltamethrin	206	155	51	206	0	0	0	155	206	0.752427	259	53	51
SAKASSOU	CSU-D PRIVE SAINTE MARTINE DE SAKASSOU	3299	2018-2019	2019	3	Baseline	Pyrethroid-only ITN	Deltamethrin	17	16	1	17	0	0	0	16	17	0.941176	40	23	1
SAKASSOU	CSU-DM PUBLIC DE SRAN-BONDOSSOU	3139	2018-2019	2019	3	Baseline	Pyrethroid-only ITN	Deltamethrin	23	23	0	23	0	0	0	23	23	1	37	14	0
SAKASSOU	CSU-DM PUBLIC DE TOUMODI SAKASSOU	2721	2018-2019	2019	3	Baseline	Pyrethroid-only ITN	Deltamethrin	96	71	22	93	3	0	3	74	93	0.770833	137	41	22
SAKASSOU	HG PUBLIC DE SAKASSOU	18536	2018-2019	2019	3	Baseline	Pyrethroid-only ITN	Deltamethrin	579	207	45	252	271	56	327	478	578	0.825561	1120	541	101
SAKASSOU	CSR-D PUBLIC DE FOTO-KOUAMEKRO	6086	2018-2019	2019	4	Baseline	Pyrethroid-only ITN	Deltamethrin	88	78	10	88	0	0	0	78	88	0.886364	202	114	10
SAKASSOU	CSR-D PUBLIC DE KANANGOPLI	7651	2018-2019	2019	4	Baseline	Pyrethroid-only ITN	Deltamethrin	153	122	31	153	0	0	0	122	153	0.797386	228	75	31
SAKASSOU	CSR-D PUBLIC DE KANGRE	3322	2018-2019	2019	4	Baseline	Pyrethroid-only ITN	Deltamethrin	293	226	67	293	0	0	0	226	293	0.771331	382	89	67
SAKASSOU	CSR-D PUBLIC DE KONANKRO	2964	2018-2019	2019	4	Baseline	Pyrethroid-only ITN	Deltamethrin	58	51	7	58	0	0	0	51	58	0.87931	112	54	7
SAKASSOU	CSR-DM PUBLIC DE ADJEKRO	3391	2018-2019	2019	4	Baseline	Pyrethroid-only ITN	Deltamethrin	168	116	52	168	0	0	0	116	168	0.690476	187	19	52
SAKASSOU	CSR-DM PUBLIC DE ALLOKO-DJEKRO	3415	2018-2019	2019	4	Baseline	Pyrethroid-only ITN	Deltamethrin	120	77	43	120	0	0	0	77	120	0.641667	280	160	43
SAKASSOU	CSR-DM PUBLIC DE ANDOFOUE-BONOU	2747	2018-2019	2019	4	Baseline	Pyrethroid-only ITN	Deltamethrin	103	92	11	103	0	0	0	92	103	0.893204	152	49	11
SAKASSOU	CSR-DM PUBLIC DE ANO-ZUME	6190	2018-2019	2019	4	Baseline	Pyrethroid-only ITN	Deltamethrin	91	76	15	91	0	0	0	76	91	0.835165	99	8	15
SAKASSOU	CSR-DM PUBLIC DE ASSANDRE	12169	2018-2019	2019	4	Baseline	Pyrethroid-only ITN	Deltamethrin	374	226	148	374	0	0	0	226	374	0.604278	419	45	148
SAKASSOU	CSR-DM PUBLIC DE ASSIRIKRO	12169	2018-2019	2019	4	Baseline	Pyrethroid-only ITN	Deltamethrin	336	252	84	336	0	0	0	252	336	0.75	572	236	84
SAKASSOU	CSR-DM PUBLIC DE AYAOU-SOKPA	8739	2018-2019	2019	4	Baseline	Pyrethroid-only ITN	Deltamethrin	60	38	22	60	0	0	0	38	60	0.633333	71	11	22
SAKASSOU	CSR-DM PUBLIC DE KONGO	2591	2018-2019	2019	4	Baseline	Pyrethroid-only ITN	Deltamethrin	105	78	27	105	0	0	0	78	105	0.742857	176	71	27
SAKASSOU	CSR-DM PUBLIC DE N'GUESSAN POKOUKRO	9473	2018-2019	2019	4	Baseline	Pyrethroid-only ITN	Deltamethrin	487	309	178	487	0	0	0	309	487	0.634497	568	81	178
SAKASSOU	CSR-DM PUBLIC DE ODIAYE	4295	2018-2019	2019	4	Baseline	Pyrethroid-only ITN	Deltamethrin	73	56	17	73	0	0	0	56	73	0.767123	124	51	17
SAKASSOU	CSR-DM PUBLIC DE SOKOBO	7811	2018-2019	2019	4	Baseline	Pyrethroid-only ITN	Deltamethrin	267	201	66	267	0	0	0	201	267	0.752809	371	104	66
SAKASSOU	CSR-DM PUBLIC DE SOUAFOUE DJANHAN	4229	2018-2019	2019	4	Baseline	Pyrethroid-only ITN	Deltamethrin	158	129	29	158	0	0	0	129	158	0.816456	179	21	29
SAKASSOU	CSR-DM PUBLIC DE SRAN-BELAKRO	6534	2018-2019	2019	4	Baseline	Pyrethroid-only ITN	Deltamethrin	185	152	33	185	0	0	0	152	185	0.821622	248	63	33
SAKASSOU	CSU-D PRIVE SAINTE MARTINE DE SAKASSOU	3299	2018-2019	2019	4	Baseline	Pyrethroid-only ITN	Deltamethrin	28	25	3	28	0	0	0	25	28	0.892857	55	27	3
SAKASSOU	CSU-DM PUBLIC DE SRAN-BONDOSSOU	3139	2018-2019	2019	4	Baseline	Pyrethroid-only ITN	Deltamethrin	38	38	0	38	0	0	0	38	38	1	62	24	0
SAKASSOU	CSU-DM PUBLIC DE TOUMODI SAKASSOU	2721	2018-2019	2019	4	Baseline	Pyrethroid-only ITN	Deltamethrin	104	81	23	104	0	0	0	81	104	0.778846	184	80	23
SAKASSOU	HG PUBLIC DE SAKASSOU	18536	2018-2019	2019	4	Baseline	Pyrethroid-only ITN	Deltamethrin	638	290	67	357	208	73	281	498	638	0.780564	1129	491	140
SAKASSOU	CSR-D PUBLIC DE FOTO-KOUAMEKRO	6086	2018-2019	2019	5	Baseline	Pyrethroid-only ITN	Deltamethrin	132	110	22	132	0	0	0	110	132	0.833333	236	104	22
SAKASSOU	CSR-D PUBLIC DE KANANGOPLI	7651	2018-2019	2019	5	Baseline	Pyrethroid-only ITN	Deltamethrin	196	169	27	196	0	0	0	169	196	0.862245	236	40	27
SAKASSOU	CSR-D PUBLIC DE KANGRE	3322	2018-2019	2019	5	Baseline	Pyrethroid-only ITN	Deltamethrin	59	48	11	59	0	0	0	48	59	0.813559	83	24	11
SAKASSOU	CSR-D PUBLIC DE KONANKRO	2964	2018-2019	2019	5	Baseline	Pyrethroid-only ITN	Deltamethrin	58	49	9	58	0	0	0	49	58	0.844828	108	50	9
SAKASSOU	CSR-DM PUBLIC DE ADJEKRO	3391	2018-2019	2019	5	Baseline	Pyrethroid-only ITN	Deltamethrin	183	152	31	183	0	0	0	152	183	0.830601	204	21	31
SAKASSOU	CSR-DM PUBLIC DE ALLOKO-DJEKRO	3415	2018-2019	2019	5	Baseline	Pyrethroid-only ITN	Deltamethrin	351	241	110	351	0	0	0	241	351	0.68661	684	333	110
SAKASSOU	CSR-DM PUBLIC DE ANDOFOUE-BONOU	2747	2018-2019	2019	5	Baseline	Pyrethroid-only ITN	Deltamethrin	68	44	24	68	0	0	0	44	68	0.647059	113	45	24
SAKASSOU	CSR-DM PUBLIC DE ANO-ZUME	6190	2018-2019	2019	5	Baseline	Pyrethroid-only ITN	Deltamethrin	176	154	22	176	0	0	0	154	176	0.875	183	7	22
SAKASSOU	CSR-DM PUBLIC DE ASSANDRE	12169	2018-2019	2019	5	Baseline	Pyrethroid-only ITN	Deltamethrin	383	279	104	383	0	0	0	279	383	0.72846	427	44	104
SAKASSOU	CSR-DM PUBLIC DE ASSIRIKRO	12169	2018-2019	2019	5	Baseline	Pyrethroid-only ITN	Deltamethrin	548	462	86	548	0	0	0	462	548	0.843066	843	295	86
SAKASSOU	CSR-DM PUBLIC DE AYAOU-SOKPA	8739	2018-2019	2019	5	Baseline	Pyrethroid-only ITN	Deltamethrin	63	48	15	63	0	0	0	48	63	0.761905	82	19	15
SAKASSOU	CSR-DM PUBLIC DE KONGO	2591	2018-2019	2019	5	Baseline	Pyrethroid-only ITN	Deltamethrin	157	124	33	157	0	0	0	124	157	0.789809	213	56	33
SAKASSOU	CSR-DM PUBLIC DE N'GUESSAN POKOUKRO	9473	2018-2019	2019	5	Baseline	Pyrethroid-only ITN	Deltamethrin	352	295	57	352	0	0	0	295	352	0.838068	395	43	57
SAKASSOU	CSR-DM PUBLIC DE ODIAYE	4295	2018-2019	2019	5	Baseline	Pyrethroid-only ITN	Deltamethrin	101	81	20	101	0	0	0	81	101	0.80198	134	33	20
SAKASSOU	CSR-DM PUBLIC DE SOKOBO	7811	2018-2019	2019	5	Baseline	Pyrethroid-only ITN	Deltamethrin	283	244	39	283	0	0	0	244	283	0.862191	345	62	39
SAKASSOU	CSR-DM PUBLIC DE SOUAFOUE DJANHAN	4229	2018-2019	2019	5	Baseline	Pyrethroid-only ITN	Deltamethrin	115	103	12	115	0	0	0	103	115	0.895652	129	14	12
SAKASSOU	CSR-DM PUBLIC DE SRAN-BELAKRO	6534	2018-2019	2019	5	Baseline	Pyrethroid-only ITN	Deltamethrin	169	153	16	169	0	0	0	153	169	0.905325	219	50	16
SAKASSOU	CSU-D PRIVE SAINTE MARTINE DE SAKASSOU	3299	2018-2019	2019	5	Baseline	Pyrethroid-only ITN	Deltamethrin	31	25	6	31	0	0	0	25	31	0.806452	74	43	6
SAKASSOU	CSU-DM PUBLIC DE SRAN-BONDOSSOU	3139	2018-2019	2019	5	Baseline	Pyrethroid-only ITN	Deltamethrin	37	37	0	37	0	0	0	37	37	1	76	39	0
SAKASSOU	CSU-DM PUBLIC DE TOUMODI SAKASSOU	2721	2018-2019	2019	5	Baseline	Pyrethroid-only ITN	Deltamethrin	89	70	19	89	0	0	0	70	89	0.786517	116	27	19
SAKASSOU	HG PUBLIC DE SAKASSOU	18536	2018-2019	2019	5	Baseline	Pyrethroid-only ITN	Deltamethrin	927	323	76	399	429	99	528	752	927	0.811219	2064	1137	175
SAKASSOU	CSR-D PUBLIC DE FOTO-KOUAMEKRO	6086	2018-2019	2019	6	Baseline	Pyrethroid-only ITN	Deltamethrin	136	123	13	136	0	0	0	123	136	0.904412	268	132	13
SAKASSOU	CSR-D PUBLIC DE KANANGOPLI	7651	2018-2019	2019	6	Baseline	Pyrethroid-only ITN	Deltamethrin	231	177	54	231	0	0	0	177	231	0.766234	252	21	54
SAKASSOU	CSR-D PUBLIC DE KANGRE	3322	2018-2019	2019	6	Baseline	Pyrethroid-only ITN	Deltamethrin	108	87	21	108	0	0	0	87	108	0.805556	143	35	21
SAKASSOU	CSR-D PUBLIC DE KONANKRO	2964	2018-2019	2019	6	Baseline	Pyrethroid-only ITN	Deltamethrin	72	59	13	72	0	0	0	59	72	0.819444	123	51	13
SAKASSOU	CSR-DM PUBLIC DE ADJEKRO	3391	2018-2019	2019	6	Baseline	Pyrethroid-only ITN	Deltamethrin	186	155	31	186	0	0	0	155	186	0.833333	216	30	31
SAKASSOU	CSR-DM PUBLIC DE ALLOKO-DJEKRO	3415	2018-2019	2019	6	Baseline	Pyrethroid-only ITN	Deltamethrin	448	313	135	448	0	0	0	313	448	0.698661	671	223	135
SAKASSOU	CSR-DM PUBLIC DE ANDOFOUE-BONOU	2747	2018-2019	2019	6	Baseline	Pyrethroid-only ITN	Deltamethrin	110	83	27	110	0	0	0	83	110	0.754545	157	47	27
SAKASSOU	CSR-DM PUBLIC DE ANO-ZUME	6190	2018-2019	2019	6	Baseline	Pyrethroid-only ITN	Deltamethrin	265	232	33	265	0	0	0	232	265	0.875472	273	8	33
SAKASSOU	CSR-DM PUBLIC DE ASSANDRE	12169	2018-2019	2019	6	Baseline	Pyrethroid-only ITN	Deltamethrin	683	545	138	683	0	0	0	545	683	0.79795	739	56	138
SAKASSOU	CSR-DM PUBLIC DE ASSIRIKRO	12169	2018-2019	2019	6	Baseline	Pyrethroid-only ITN	Deltamethrin	297	235	62	297	0	0	0	235	297	0.791246	450	153	62
SAKASSOU	CSR-DM PUBLIC DE AYAOU-SOKPA	8739	2018-2019	2019	6	Baseline	Pyrethroid-only ITN	Deltamethrin	84	64	20	84	0	0	0	64	84	0.761905	92	8	20
SAKASSOU	CSR-DM PUBLIC DE KONGO	2591	2018-2019	2019	6	Baseline	Pyrethroid-only ITN	Deltamethrin	287	232	55	287	0	0	0	232	287	0.808362	337	50	55
SAKASSOU	CSR-DM PUBLIC DE N'GUESSAN POKOUKRO	9473	2018-2019	2019	6	Baseline	Pyrethroid-only ITN	Deltamethrin	272	216	56	272	0	0	0	216	272	0.794118	298	26	56
SAKASSOU	CSR-DM PUBLIC DE ODIAYE	4295	2018-2019	2019	6	Baseline	Pyrethroid-only ITN	Deltamethrin	135	110	25	135	0	0	0	110	135	0.814815	167	32	25
SAKASSOU	CSR-DM PUBLIC DE SOKOBO	7811	2018-2019	2019	6	Baseline	Pyrethroid-only ITN	Deltamethrin	266	221	45	266	0	0	0	221	266	0.830827	326	60	45
SAKASSOU	CSR-DM PUBLIC DE SOUAFOUE DJANHAN	4229	2018-2019	2019	6	Baseline	Pyrethroid-only ITN	Deltamethrin	117	107	10	117	0	0	0	107	117	0.91453	133	16	10
SAKASSOU	CSR-DM PUBLIC DE SRAN-BELAKRO	6534	2018-2019	2019	6	Baseline	Pyrethroid-only ITN	Deltamethrin	174	162	12	174	0	0	0	162	174	0.931034	208	34	12
SAKASSOU	CSU-D PRIVE SAINTE MARTINE DE SAKASSOU	3299	2018-2019	2019	6	Baseline	Pyrethroid-only ITN	Deltamethrin	51	35	16	51	0	0	0	35	51	0.686275	84	33	16
SAKASSOU	CSU-DM PUBLIC DE SRAN-BONDOSSOU	3139	2018-2019	2019	6	Baseline	Pyrethroid-only ITN	Deltamethrin	29	28	1	29	0	0	0	28	29	0.965517	49	20	1
SAKASSOU	CSU-DM PUBLIC DE TOUMODI SAKASSOU	2721	2018-2019	2019	6	Baseline	Pyrethroid-only ITN	Deltamethrin	236	196	40	236	0	0	0	196	236	0.830508	289	53	40
SAKASSOU	HG PUBLIC DE SAKASSOU	18536	2018-2019	2019	6	Baseline	Pyrethroid-only ITN	Deltamethrin	958	369	39	408	455	95	550	824	957	0.860125	1689	731	134
SAKASSOU	CSR-D PUBLIC DE FOTO-KOUAMEKRO	6086	2018-2019	2019	7	Baseline	Pyrethroid-only ITN	Deltamethrin	84	75	9	84	0	0	0	75	84	0.892857	160	76	9
SAKASSOU	CSR-D PUBLIC DE KANANGOPLI	7651	2018-2019	2019	7	Baseline	Pyrethroid-only ITN	Deltamethrin	218	181	37	218	0	0	0	181	218	0.830275	227	9	37
SAKASSOU	CSR-D PUBLIC DE KANGRE	3322	2018-2019	2019	7	Baseline	Pyrethroid-only ITN	Deltamethrin	111	94	17	111	0	0	0	94	111	0.846847	135	24	17
SAKASSOU	CSR-D PUBLIC DE KONANKRO	2964	2018-2019	2019	7	Baseline	Pyrethroid-only ITN	Deltamethrin	113	111	2	113	0	0	0	111	113	0.982301	160	47	2
SAKASSOU	CSR-DM PUBLIC DE ADJEKRO	3391	2018-2019	2019	7	Baseline	Pyrethroid-only ITN	Deltamethrin	204	171	33	204	0	0	0	171	204	0.838235	221	17	33
SAKASSOU	CSR-DM PUBLIC DE ALLOKO-DJEKRO	3415	2018-2019	2019	7	Baseline	Pyrethroid-only ITN	Deltamethrin	261	210	51	261	0	0	0	210	261	0.804598	336	75	51
SAKASSOU	CSR-DM PUBLIC DE ANDOFOUE-BONOU	2747	2018-2019	2019	7	Baseline	Pyrethroid-only ITN	Deltamethrin	221	183	38	221	0	0	0	183	221	0.828054	281	60	38
SAKASSOU	CSR-DM PUBLIC DE ANO-ZUME	6190	2018-2019	2019	7	Baseline	Pyrethroid-only ITN	Deltamethrin	311	271	40	311	0	0	0	271	311	0.871383	325	14	40
SAKASSOU	CSR-DM PUBLIC DE ASSANDRE	12169	2018-2019	2019	7	Baseline	Pyrethroid-only ITN	Deltamethrin	638	541	97	638	0	0	0	541	638	0.847962	680	42	97
SAKASSOU	CSR-DM PUBLIC DE ASSIRIKRO	12169	2018-2019	2019	7	Baseline	Pyrethroid-only ITN	Deltamethrin	348	302	46	348	0	0	0	302	348	0.867816	483	135	46
SAKASSOU	CSR-DM PUBLIC DE AYAOU-SOKPA	8739	2018-2019	2019	7	Baseline	Pyrethroid-only ITN	Deltamethrin	36	28	8	36	0	0	0	28	36	0.777778	42	6	8
SAKASSOU	CSR-DM PUBLIC DE KONGO	2591	2018-2019	2019	7	Baseline	Pyrethroid-only ITN	Deltamethrin	291	266	25	291	0	0	0	266	291	0.914089	330	39	25
SAKASSOU	CSR-DM PUBLIC DE N'GUESSAN POKOUKRO	9473	2018-2019	2019	7	Baseline	Pyrethroid-only ITN	Deltamethrin	683	570	113	683	0	0	0	570	683	0.834553	802	119	113
SAKASSOU	CSR-DM PUBLIC DE ODIAYE	4295	2018-2019	2019	7	Baseline	Pyrethroid-only ITN	Deltamethrin	147	125	22	147	0	0	0	125	147	0.85034	163	16	22
SAKASSOU	CSR-DM PUBLIC DE SOKOBO	7811	2018-2019	2019	7	Baseline	Pyrethroid-only ITN	Deltamethrin	289	261	28	289	0	0	0	261	289	0.903114	342	53	28
SAKASSOU	CSR-DM PUBLIC DE SOUAFOUE DJANHAN	4229	2018-2019	2019	7	Baseline	Pyrethroid-only ITN	Deltamethrin	143	135	8	143	0	0	0	135	143	0.944056	157	14	8
SAKASSOU	CSR-DM PUBLIC DE SRAN-BELAKRO	6534	2018-2019	2019	7	Baseline	Pyrethroid-only ITN	Deltamethrin	249	229	20	249	0	0	0	229	249	0.919679	300	51	20
SAKASSOU	CSU-D PRIVE SAINTE MARTINE DE SAKASSOU	3299	2018-2019	2019	7	Baseline	Pyrethroid-only ITN	Deltamethrin	74	65	6	71	3	0	3	68	71	0.918919	112	38	6
SAKASSOU	CSU-DM PUBLIC DE SRAN-BONDOSSOU	3139	2018-2019	2019	7	Baseline	Pyrethroid-only ITN	Deltamethrin	18	18	0	18	0	0	0	18	18	1	33	15	0
SAKASSOU	CSU-DM PUBLIC DE TOUMODI SAKASSOU	2721	2018-2019	2019	7	Baseline	Pyrethroid-only ITN	Deltamethrin	52	49	3	52	0	0	0	49	52	0.942308	64	12	3
SAKASSOU	HG PUBLIC DE SAKASSOU	18536	2018-2019	2019	7	Baseline	Pyrethroid-only ITN	Deltamethrin	1211	556	78	634	489	88	577	1045	1210	0.862923	1968	757	166
SAKASSOU	CSR-D PUBLIC DE FOTO-KOUAMEKRO	6086	2018-2019	2019	8	Baseline	Pyrethroid-only ITN	Deltamethrin	59	58	1	59	0	0	0	58	59	0.983051	157	98	1
SAKASSOU	CSR-D PUBLIC DE KANANGOPLI	7651	2018-2019	2019	8	Baseline	Pyrethroid-only ITN	Deltamethrin	276	227	49	276	0	0	0	227	276	0.822464	300	24	49
SAKASSOU	CSR-D PUBLIC DE KANGRE	3322	2018-2019	2019	8	Baseline	Pyrethroid-only ITN	Deltamethrin	101	94	7	101	0	0	0	94	101	0.930693	121	20	7
SAKASSOU	CSR-D PUBLIC DE KONANKRO	2964	2018-2019	2019	8	Baseline	Pyrethroid-only ITN	Deltamethrin	149	146	3	149	0	0	0	146	149	0.979866	187	38	3
SAKASSOU	CSR-DM PUBLIC DE ADJEKRO	3391	2018-2019	2019	8	Baseline	Pyrethroid-only ITN	Deltamethrin	229	212	17	229	0	0	0	212	229	0.925764	258	29	17
SAKASSOU	CSR-DM PUBLIC DE ALLOKO-DJEKRO	3415	2018-2019	2019	8	Baseline	Pyrethroid-only ITN	Deltamethrin	347	321	26	347	0	0	0	321	347	0.925072	406	59	26
SAKASSOU	CSR-DM PUBLIC DE ANDOFOUE-BONOU	2747	2018-2019	2019	8	Baseline	Pyrethroid-only ITN	Deltamethrin	138	123	15	138	0	0	0	123	138	0.891304	171	33	15
SAKASSOU	CSR-DM PUBLIC DE ANO-ZUME	6190	2018-2019	2019	8	Baseline	Pyrethroid-only ITN	Deltamethrin	281	228	53	281	0	0	0	228	281	0.811388	292	11	53
SAKASSOU	CSR-DM PUBLIC DE ASSANDRE	12169	2018-2019	2019	8	Baseline	Pyrethroid-only ITN	Deltamethrin	904	769	135	904	0	0	0	769	904	0.850664	925	21	135
SAKASSOU	CSR-DM PUBLIC DE ASSIRIKRO	12169	2018-2019	2019	8	Baseline	Pyrethroid-only ITN	Deltamethrin	360	287	73	360	0	0	0	287	360	0.797222	513	153	73
SAKASSOU	CSR-DM PUBLIC DE AYAOU-SOKPA	8739	2018-2019	2019	8	Baseline	Pyrethroid-only ITN	Deltamethrin	34	30	4	34	0	0	0	30	34	0.882353	39	5	4
SAKASSOU	CSR-DM PUBLIC DE KONGO	2591	2018-2019	2019	8	Baseline	Pyrethroid-only ITN	Deltamethrin	374	331	43	374	0	0	0	331	374	0.885027	404	30	43
SAKASSOU	CSR-DM PUBLIC DE N'GUESSAN POKOUKRO	9473	2018-2019	2019	8	Baseline	Pyrethroid-only ITN	Deltamethrin	222	176	46	222	0	0	0	176	222	0.792793	258	36	46
SAKASSOU	CSR-DM PUBLIC DE ODIAYE	4295	2018-2019	2019	8	Baseline	Pyrethroid-only ITN	Deltamethrin	123	107	16	123	0	0	0	107	123	0.869919	145	22	16
SAKASSOU	CSR-DM PUBLIC DE SOKOBO	7811	2018-2019	2019	8	Baseline	Pyrethroid-only ITN	Deltamethrin	206	176	30	206	0	0	0	176	206	0.854369	246	40	30
SAKASSOU	CSR-DM PUBLIC DE SOUAFOUE DJANHAN	4229	2018-2019	2019	8	Baseline	Pyrethroid-only ITN	Deltamethrin	102	100	2	102	0	0	0	100	102	0.980392	112	10	2
SAKASSOU	CSR-DM PUBLIC DE SRAN-BELAKRO	6534	2018-2019	2019	8	Baseline	Pyrethroid-only ITN	Deltamethrin	456	424	32	456	0	0	0	424	456	0.929825	504	48	32
SAKASSOU	CSU-D PRIVE SAINTE MARTINE DE SAKASSOU	3299	2018-2019	2019	8	Baseline	Pyrethroid-only ITN	Deltamethrin	48	38	7	45	3	0	3	41	45	0.854167	87	39	7
SAKASSOU	CSU-DM PUBLIC DE SRAN-BONDOSSOU	3139	2018-2019	2019	8	Baseline	Pyrethroid-only ITN	Deltamethrin	53	53	0	53	0	0	0	53	53	1	86	33	0
SAKASSOU	CSU-DM PUBLIC DE TOUMODI SAKASSOU	2721	2018-2019	2019	8	Baseline	Pyrethroid-only ITN	Deltamethrin	189	176	13	189	0	0	0	176	189	0.931217	238	49	13
SAKASSOU	HG PUBLIC DE SAKASSOU	18536	2018-2019	2019	8	Baseline	Pyrethroid-only ITN	Deltamethrin	998	318	31	349	559	90	649	877	997	0.878758	1629	631	121
SAKASSOU	CSR-D PUBLIC DE FOTO-KOUAMEKRO	6086	2019-2020	2019	9	Baseline	Pyrethroid-only ITN	Deltamethrin	63	51	12	63	0	0	0	51	63	0.809524	102	39	12
SAKASSOU	CSR-D PUBLIC DE KANANGOPLI	7651	2019-2020	2019	9	Baseline	Pyrethroid-only ITN	Deltamethrin	93	79	14	93	0	0	0	79	93	0.849462	106	13	14
SAKASSOU	CSR-D PUBLIC DE KANGRE	3322	2019-2020	2019	9	Baseline	Pyrethroid-only ITN	Deltamethrin	129	112	17	129	0	0	0	112	129	0.868217	156	27	17
SAKASSOU	CSR-D PUBLIC DE KONANKRO	2964	2019-2020	2019	9	Baseline	Pyrethroid-only ITN	Deltamethrin	80	80	0	80	0	0	0	80	80	1	105	25	0
SAKASSOU	CSR-DM PUBLIC DE ADJEKRO	3391	2019-2020	2019	9	Baseline	Pyrethroid-only ITN	Deltamethrin	228	179	49	228	0	0	0	179	228	0.785088	249	21	49
SAKASSOU	CSR-DM PUBLIC DE ALLOKO-DJEKRO	3415	2019-2020	2019	9	Baseline	Pyrethroid-only ITN	Deltamethrin	202	179	23	202	0	0	0	179	202	0.886139	255	53	23
SAKASSOU	CSR-DM PUBLIC DE ANDOFOUE-BONOU	2747	2019-2020	2019	9	Baseline	Pyrethroid-only ITN	Deltamethrin	171	158	13	171	0	0	0	158	171	0.923977	218	47	13
SAKASSOU	CSR-DM PUBLIC DE ANO-ZUME	6190	2019-2020	2019	9	Baseline	Pyrethroid-only ITN	Deltamethrin	305	273	32	305	0	0	0	273	305	0.895082	318	13	32
SAKASSOU	CSR-DM PUBLIC DE ASSANDRE	12169	2019-2020	2019	9	Baseline	Pyrethroid-only ITN	Deltamethrin	390	344	46	390	0	0	0	344	390	0.882051	420	30	46
SAKASSOU	CSR-DM PUBLIC DE ASSIRIKRO	12169	2019-2020	2019	9	Baseline	Pyrethroid-only ITN	Deltamethrin	243	196	47	243	0	0	0	196	243	0.806584	352	109	47
SAKASSOU	CSR-DM PUBLIC DE AYAOU-SOKPA	8739	2019-2020	2019	9	Baseline	Pyrethroid-only ITN	Deltamethrin	37	31	6	37	0	0	0	31	37	0.837838	39	2	6
SAKASSOU	CSR-DM PUBLIC DE KONGO	2591	2019-2020	2019	9	Baseline	Pyrethroid-only ITN	Deltamethrin	251	229	22	251	0	0	0	229	251	0.912351	277	26	22
SAKASSOU	CSR-DM PUBLIC DE N'GUESSAN POKOUKRO	9473	2019-2020	2019	9	Baseline	Pyrethroid-only ITN	Deltamethrin	212	174	38	212	0	0	0	174	212	0.820755	233	21	38
SAKASSOU	CSR-DM PUBLIC DE ODIAYE	4295	2019-2020	2019	9	Baseline	Pyrethroid-only ITN	Deltamethrin	119	98	21	119	0	0	0	98	119	0.823529	138	19	21
SAKASSOU	CSR-DM PUBLIC DE SOKOBO	7811	2019-2020	2019	9	Baseline	Pyrethroid-only ITN	Deltamethrin	245	217	28	245	0	0	0	217	245	0.885714	282	37	28
SAKASSOU	CSR-DM PUBLIC DE SOUAFOUE DJANHAN	4229	2019-2020	2019	9	Baseline	Pyrethroid-only ITN	Deltamethrin	118	111	7	118	0	0	0	111	118	0.940678	126	8	7
SAKASSOU	CSR-DM PUBLIC DE SRAN-BELAKRO	6534	2019-2020	2019	9	Baseline	Pyrethroid-only ITN	Deltamethrin	120	114	6	120	0	0	0	114	120	0.95	136	16	6
SAKASSOU	CSU-D PRIVE SAINTE MARTINE DE SAKASSOU	3299	2019-2020	2019	9	Baseline	Pyrethroid-only ITN	Deltamethrin	38	35	2	37	1	0	1	36	37	0.947368	60	22	2
SAKASSOU	CSU-DM PUBLIC DE SRAN-BONDOSSOU	3139	2019-2020	2019	9	Baseline	Pyrethroid-only ITN	Deltamethrin	53	53	0	53	0	0	0	53	53	1	91	38	0
SAKASSOU	CSU-DM PUBLIC DE TOUMODI SAKASSOU	2721	2019-2020	2019	9	Baseline	Pyrethroid-only ITN	Deltamethrin	132	119	13	132	0	0	0	119	132	0.901515	161	29	13
SAKASSOU	HG PUBLIC DE SAKASSOU	18536	2019-2020	2019	9	Baseline	Pyrethroid-only ITN	Deltamethrin	870	355	42	397	377	96	473	732	869	0.841379	1507	637	138
SAKASSOU	CSR-D PUBLIC DE FOTO-KOUAMEKRO	6086	2019-2020	2019	10	Baseline	Pyrethroid-only ITN	Deltamethrin	97	76	21	97	0	0	0	76	97	0.783505	160	63	21
SAKASSOU	CSR-D PUBLIC DE KANANGOPLI	7651	2019-2020	2019	10	Baseline	Pyrethroid-only ITN	Deltamethrin	259	214	45	259	0	0	0	214	259	0.826255	297	38	45
SAKASSOU	CSR-D PUBLIC DE KANGRE	3322	2019-2020	2019	10	Baseline	Pyrethroid-only ITN	Deltamethrin	116	93	23	116	0	0	0	93	116	0.801724	131	15	23
SAKASSOU	CSR-D PUBLIC DE KONANKRO	2964	2019-2020	2019	10	Baseline	Pyrethroid-only ITN	Deltamethrin	91	89	2	91	0	0	0	89	91	0.978022	118	27	2
SAKASSOU	CSR-DM PUBLIC DE ADJEKRO	3391	2019-2020	2019	10	Baseline	Pyrethroid-only ITN	Deltamethrin	211	157	54	211	0	0	0	157	211	0.744076	241	30	54
SAKASSOU	CSR-DM PUBLIC DE ALLOKO-DJEKRO	3415	2019-2020	2019	10	Baseline	Pyrethroid-only ITN	Deltamethrin	199	164	35	199	0	0	0	164	199	0.824121	257	58	35
SAKASSOU	CSR-DM PUBLIC DE ANDOFOUE-BONOU	2747	2019-2020	2019	10	Baseline	Pyrethroid-only ITN	Deltamethrin	154	125	29	154	0	0	0	125	154	0.811688	203	49	29
SAKASSOU	CSR-DM PUBLIC DE ANO-ZUME	6190	2019-2020	2019	10	Baseline	Pyrethroid-only ITN	Deltamethrin	309	290	19	309	0	0	0	290	309	0.938511	317	8	19
SAKASSOU	CSR-DM PUBLIC DE ASSANDRE	12169	2019-2020	2019	10	Baseline	Pyrethroid-only ITN	Deltamethrin	396	344	52	396	0	0	0	344	396	0.868687	448	52	52
SAKASSOU	CSR-DM PUBLIC DE ASSIRIKRO	12169	2019-2020	2019	10	Baseline	Pyrethroid-only ITN	Deltamethrin	276	219	57	276	0	0	0	219	276	0.793478	423	147	57
SAKASSOU	CSR-DM PUBLIC DE AYAOU-SOKPA	8739	2019-2020	2019	10	Baseline	Pyrethroid-only ITN	Deltamethrin	57	45	12	57	0	0	0	45	57	0.789474	60	3	12
SAKASSOU	CSR-DM PUBLIC DE KONGO	2591	2019-2020	2019	10	Baseline	Pyrethroid-only ITN	Deltamethrin	146	122	24	146	0	0	0	122	146	0.835616	188	42	24
SAKASSOU	CSR-DM PUBLIC DE N'GUESSAN POKOUKRO	9473	2019-2020	2019	10	Baseline	Pyrethroid-only ITN	Deltamethrin	199	158	41	199	0	0	0	158	199	0.79397	243	44	41
SAKASSOU	CSR-DM PUBLIC DE ODIAYE	4295	2019-2020	2019	10	Baseline	Pyrethroid-only ITN	Deltamethrin	107	88	19	107	0	0	0	88	107	0.82243	133	26	19
SAKASSOU	CSR-DM PUBLIC DE SOKOBO	7811	2019-2020	2019	10	Baseline	Pyrethroid-only ITN	Deltamethrin	181	146	35	181	0	0	0	146	181	0.80663	219	38	35
SAKASSOU	CSR-DM PUBLIC DE SOUAFOUE DJANHAN	4229	2019-2020	2019	10	Baseline	Pyrethroid-only ITN	Deltamethrin	166	152	14	166	0	0	0	152	166	0.915663	179	13	14
SAKASSOU	CSR-DM PUBLIC DE SRAN-BELAKRO	6534	2019-2020	2019	10	Baseline	Pyrethroid-only ITN	Deltamethrin	159	150	9	159	0	0	0	150	159	0.943396	171	12	9
SAKASSOU	CSR-DM PUBLIC DE YABLASSOU	8542	2019-2020	2019	10	Baseline	Pyrethroid-only ITN	Deltamethrin	15	9	6	15	0	0	0	9	15	0.6	24	9	6
SAKASSOU	CSU-D PRIVE SAINTE MARTINE DE SAKASSOU	3299	2019-2020	2019	10	Baseline	Pyrethroid-only ITN	Deltamethrin	50	48	0	48	2	0	2	50	48	1	81	31	0
SAKASSOU	CSU-DM PUBLIC DE SRAN-BONDOSSOU	3139	2019-2020	2019	10	Baseline	Pyrethroid-only ITN	Deltamethrin	86	86	0	86	0	0	0	86	86	1	116	30	0
SAKASSOU	CSU-DM PUBLIC DE TOUMODI SAKASSOU	2721	2019-2020	2019	10	Baseline	Pyrethroid-only ITN	Deltamethrin	116	102	14	116	0	0	0	102	116	0.87931	157	41	14
SAKASSOU	HG PUBLIC DE SAKASSOU	18536	2019-2020	2019	10	Baseline	Pyrethroid-only ITN	Deltamethrin	1186	578	78	656	392	138	530	970	1182	0.817875	2061	875	216
SAKASSOU	CSR-D PUBLIC DE FOTO-KOUAMEKRO	6086	2019-2020	2019	11	Baseline	Pyrethroid-only ITN	Deltamethrin	104	98	6	104	0	0	0	98	104	0.942308	192	88	6
SAKASSOU	CSR-D PUBLIC DE KANANGOPLI	7651	2019-2020	2019	11	Baseline	Pyrethroid-only ITN	Deltamethrin	192	157	35	192	0	0	0	157	192	0.817708	219	27	35
SAKASSOU	CSR-D PUBLIC DE KANGRE	3322	2019-2020	2019	11	Baseline	Pyrethroid-only ITN	Deltamethrin	82	65	17	82	0	0	0	65	82	0.792683	116	34	17
SAKASSOU	CSR-D PUBLIC DE KONANKRO	2964	2019-2020	2019	11	Baseline	Pyrethroid-only ITN	Deltamethrin	45	42	3	45	0	0	0	42	45	0.933333	60	15	3
SAKASSOU	CSR-DM PUBLIC DE ADJEKRO	3391	2019-2020	2019	11	Baseline	Pyrethroid-only ITN	Deltamethrin	119	92	27	119	0	0	0	92	119	0.773109	178	59	27
SAKASSOU	CSR-DM PUBLIC DE ALLOKO-DJEKRO	3415	2019-2020	2019	11	Baseline	Pyrethroid-only ITN	Deltamethrin	200	179	21	200	0	0	0	179	200	0.895	244	44	21
SAKASSOU	CSR-DM PUBLIC DE ANDOFOUE-BONOU	2747	2019-2020	2019	11	Baseline	Pyrethroid-only ITN	Deltamethrin	138	123	15	138	0	0	0	123	138	0.891304	150	12	15
SAKASSOU	CSR-DM PUBLIC DE ANO-ZUME	6190	2019-2020	2019	11	Baseline	Pyrethroid-only ITN	Deltamethrin	169	159	10	169	0	0	0	159	169	0.940828	228	59	10
SAKASSOU	CSR-DM PUBLIC DE ASSANDRE	12169	2019-2020	2019	11	Baseline	Pyrethroid-only ITN	Deltamethrin	604	529	75	604	0	0	0	529	604	0.875828	657	53	75
SAKASSOU	CSR-DM PUBLIC DE ASSIRIKRO	12169	2019-2020	2019	11	Baseline	Pyrethroid-only ITN	Deltamethrin	293	242	51	293	0	0	0	242	293	0.825939	413	120	51
SAKASSOU	CSR-DM PUBLIC DE AYAOU-SOKPA	8739	2019-2020	2019	11	Baseline	Pyrethroid-only ITN	Deltamethrin	12	9	3	12	0	0	0	9	12	0.75	13	1	3
SAKASSOU	CSR-DM PUBLIC DE KONGO	2591	2019-2020	2019	11	Baseline	Pyrethroid-only ITN	Deltamethrin	130	105	25	130	0	0	0	105	130	0.807692	159	29	25
SAKASSOU	CSR-DM PUBLIC DE N'GUESSAN POKOUKRO	9473	2019-2020	2019	11	Baseline	Pyrethroid-only ITN	Deltamethrin	354	303	51	354	0	0	0	303	354	0.855932	385	31	51
SAKASSOU	CSR-DM PUBLIC DE ODIAYE	4295	2019-2020	2019	11	Baseline	Pyrethroid-only ITN	Deltamethrin	103	88	15	103	0	0	0	88	103	0.854369	127	24	15
SAKASSOU	CSR-DM PUBLIC DE SOKOBO	7811	2019-2020	2019	11	Baseline	Pyrethroid-only ITN	Deltamethrin	203	192	11	203	0	0	0	192	203	0.945813	306	103	11
SAKASSOU	CSR-DM PUBLIC DE SOUAFOUE DJANHAN	4229	2019-2020	2019	11	Baseline	Pyrethroid-only ITN	Deltamethrin	112	106	6	112	0	0	0	106	112	0.946429	119	7	6
SAKASSOU	CSR-DM PUBLIC DE SRAN-BELAKRO	6534	2019-2020	2019	11	Baseline	Pyrethroid-only ITN	Deltamethrin	600	554	46	600	0	0	0	554	600	0.923333	744	144	46
SAKASSOU	CSR-DM PUBLIC DE YABLASSOU	8542	2019-2020	2019	11	Baseline	Pyrethroid-only ITN	Deltamethrin	111	80	31	111	0	0	0	80	111	0.720721	151	40	31
SAKASSOU	CSU-D PRIVE SAINTE MARTINE DE SAKASSOU	3299	2019-2020	2019	11	Baseline	Pyrethroid-only ITN	Deltamethrin	49	48	1	49	0	0	0	48	49	0.979592	85	36	1
SAKASSOU	CSU-DM PUBLIC DE SRAN-BONDOSSOU	3139	2019-2020	2019	11	Baseline	Pyrethroid-only ITN	Deltamethrin	66	52	14	66	0	0	0	52	66	0.787879	78	12	14
SAKASSOU	CSU-DM PUBLIC DE TOUMODI SAKASSOU	2721	2019-2020	2019	11	Baseline	Pyrethroid-only ITN	Deltamethrin	133	115	18	133	0	0	0	115	133	0.864662	160	27	18
SAKASSOU	HG PUBLIC DE SAKASSOU	18536	2019-2020	2019	11	Baseline	Pyrethroid-only ITN	Deltamethrin	483	104	16	120	275	88	363	379	480	0.784679	1581	1098	104
SAKASSOU	CSR-D PUBLIC DE FOTO-KOUAMEKRO	6086	2019-2020	2019	12	Baseline	Pyrethroid-only ITN	Deltamethrin	82	79	3	82	0	0	0	79	82	0.963415	157	75	3
SAKASSOU	CSR-D PUBLIC DE KANANGOPLI	7651	2019-2020	2019	12	Baseline	Pyrethroid-only ITN	Deltamethrin	79	65	14	79	0	0	0	65	79	0.822785	187	108	14
SAKASSOU	CSR-D PUBLIC DE KANGRE	3322	2019-2020	2019	12	Baseline	Pyrethroid-only ITN	Deltamethrin	96	78	18	96	0	0	0	78	96	0.8125	128	32	18
SAKASSOU	CSR-D PUBLIC DE KONANKRO	2964	2019-2020	2019	12	Baseline	Pyrethroid-only ITN	Deltamethrin	162	153	9	162	0	0	0	153	162	0.944444	220	58	9
SAKASSOU	CSR-DM PUBLIC DE ADJEKRO	3391	2019-2020	2019	12	Baseline	Pyrethroid-only ITN	Deltamethrin	60	49	11	60	0	0	0	49	60	0.816667	105	45	11
SAKASSOU	CSR-DM PUBLIC DE ALLOKO-DJEKRO	3415	2019-2020	2019	12	Baseline	Pyrethroid-only ITN	Deltamethrin	366	343	23	366	0	0	0	343	366	0.937158	429	63	23
SAKASSOU	CSR-DM PUBLIC DE ANDOFOUE-BONOU	2747	2019-2020	2019	12	Baseline	Pyrethroid-only ITN	Deltamethrin	76	68	8	76	0	0	0	68	76	0.894737	121	45	8
SAKASSOU	CSR-DM PUBLIC DE ANO-ZUME	6190	2019-2020	2019	12	Baseline	Pyrethroid-only ITN	Deltamethrin	163	153	10	163	0	0	0	153	163	0.93865	235	72	10
SAKASSOU	CSR-DM PUBLIC DE ASSANDRE	12169	2019-2020	2019	12	Baseline	Pyrethroid-only ITN	Deltamethrin	371	322	49	371	0	0	0	322	371	0.867925	427	56	49
SAKASSOU	CSR-DM PUBLIC DE ASSIRIKRO	12169	2019-2020	2019	12	Baseline	Pyrethroid-only ITN	Deltamethrin	205	178	27	205	0	0	0	178	205	0.868293	355	150	27
SAKASSOU	CSR-DM PUBLIC DE AYAOU-SOKPA	8739	2019-2020	2019	12	Baseline	Pyrethroid-only ITN	Deltamethrin	9	6	3	9	0	0	0	6	9	0.666667	10	1	3
SAKASSOU	CSR-DM PUBLIC DE KONGO	2591	2019-2020	2019	12	Baseline	Pyrethroid-only ITN	Deltamethrin	113	86	27	113	0	0	0	86	113	0.761062	156	43	27
SAKASSOU	CSR-DM PUBLIC DE N'GUESSAN POKOUKRO	9473	2019-2020	2019	12	Baseline	Pyrethroid-only ITN	Deltamethrin	108	96	12	108	0	0	0	96	108	0.888889	129	21	12
SAKASSOU	CSR-DM PUBLIC DE ODIAYE	4295	2019-2020	2019	12	Baseline	Pyrethroid-only ITN	Deltamethrin	74	66	8	74	0	0	0	66	74	0.891892	89	15	8
SAKASSOU	CSR-DM PUBLIC DE SOKOBO	7811	2019-2020	2019	12	Baseline	Pyrethroid-only ITN	Deltamethrin	138	129	9	138	0	0	0	129	138	0.934783	193	55	9
SAKASSOU	CSR-DM PUBLIC DE SOUAFOUE DJANHAN	4229	2019-2020	2019	12	Baseline	Pyrethroid-only ITN	Deltamethrin	106	106	0	106	0	0	0	106	106	1	119	13	0
SAKASSOU	CSR-DM PUBLIC DE SRAN-BELAKRO	6534	2019-2020	2019	12	Baseline	Pyrethroid-only ITN	Deltamethrin	160	154	6	160	0	0	0	154	160	0.9625	336	176	6
SAKASSOU	CSR-DM PUBLIC DE YABLASSOU	8542	2019-2020	2019	12	Baseline	Pyrethroid-only ITN	Deltamethrin	63	39	24	63	0	0	0	39	63	0.619048	94	31	24
SAKASSOU	CSU-D PRIVE SAINTE MARTINE DE SAKASSOU	3299	2019-2020	2019	12	Baseline	Pyrethroid-only ITN	Deltamethrin	37	31	6	37	0	0	0	31	37	0.837838	61	24	6
SAKASSOU	CSU PUBLIC SARENE	5135	2019-2020	2019	12	Baseline	Pyrethroid-only ITN	Deltamethrin	6	3	3	6	0	0	0	3	6	0.5	9	3	3
SAKASSOU	CSU-DM PUBLIC DE SRAN-BONDOSSOU	3139	2019-2020	2019	12	Baseline	Pyrethroid-only ITN	Deltamethrin	106	105	1	106	0	0	0	105	106	0.990566	175	69	1
SAKASSOU	CSU-DM PUBLIC DE TOUMODI SAKASSOU	2721	2019-2020	2019	12	Baseline	Pyrethroid-only ITN	Deltamethrin	104	92	11	103	1	0	1	93	103	0.894231	138	34	11
SAKASSOU	HG PUBLIC DE SAKASSOU	18536	2019-2020	2019	12	Baseline	Pyrethroid-only ITN	Deltamethrin	598	271	39	310	213	75	288	484	598	0.809365	1316	718	114
SAKASSOU	CSR-D PUBLIC D' ANDOBO-ALLUIBO	2100	2019-2020	2020	1	Baseline	Pyrethroid-only ITN	Deltamethrin	49	42	7	49	0	0	0	42	49	0.857143	70	21	7
SAKASSOU	CSR-D PUBLIC DE FOTO-KOUAMEKRO	6086	2019-2020	2020	1	Baseline	Pyrethroid-only ITN	Deltamethrin	98	80	18	98	0	0	0	80	98	0.816327	171	73	18
SAKASSOU	CSR-D PUBLIC DE KANANGOPLI	7651	2019-2020	2020	1	Baseline	Pyrethroid-only ITN	Deltamethrin	117	101	16	117	0	0	0	101	117	0.863248	162	45	16
SAKASSOU	CSR-D PUBLIC DE KANGRE	3322	2019-2020	2020	1	Baseline	Pyrethroid-only ITN	Deltamethrin	92	78	14	92	0	0	0	78	92	0.847826	123	31	14
SAKASSOU	CSR-D PUBLIC DE KONANKRO	2964	2019-2020	2020	1	Baseline	Pyrethroid-only ITN	Deltamethrin	86	75	11	86	0	0	0	75	86	0.872093	142	56	11
SAKASSOU	CSR-DM PUBLIC DE ADJEKRO	3391	2019-2020	2020	1	Baseline	Pyrethroid-only ITN	Deltamethrin	162	130	32	162	0	0	0	130	162	0.802469	174	12	32
SAKASSOU	CSR-DM PUBLIC DE ALLOKO-DJEKRO	3415	2019-2020	2020	1	Baseline	Pyrethroid-only ITN	Deltamethrin	158	117	41	158	0	0	0	117	158	0.740506	224	66	41
SAKASSOU	CSR-DM PUBLIC DE ANDOFOUE-BONOU	2747	2019-2020	2020	1	Baseline	Pyrethroid-only ITN	Deltamethrin	117	97	20	117	0	0	0	97	117	0.82906	172	55	20
SAKASSOU	CSR-DM PUBLIC DE ANO-ZUME	6190	2019-2020	2020	1	Baseline	Pyrethroid-only ITN	Deltamethrin	285	258	27	285	0	0	0	258	285	0.905263	292	7	27
SAKASSOU	CSR-DM PUBLIC DE ASSANDRE	12169	2019-2020	2020	1	Baseline	Pyrethroid-only ITN	Deltamethrin	284	225	59	284	0	0	0	225	284	0.792254	359	75	59
SAKASSOU	CSR-DM PUBLIC DE ASSIRIKRO	12169	2019-2020	2020	1	Baseline	Pyrethroid-only ITN	Deltamethrin	257	217	40	257	0	0	0	217	257	0.844358	382	125	40
SAKASSOU	CSR-DM PUBLIC DE AYAOU-SOKPA	8739	2019-2020	2020	1	Baseline	Pyrethroid-only ITN	Deltamethrin	9	8	1	9	0	0	0	8	9	0.888889	12	3	1
SAKASSOU	CSR-DM PUBLIC DE KONGO	2591	2019-2020	2020	1	Baseline	Pyrethroid-only ITN	Deltamethrin	108	87	21	108	0	0	0	87	108	0.805556	164	56	21
SAKASSOU	CSR-DM PUBLIC DE N'GUESSAN POKOUKRO	9473	2019-2020	2020	1	Baseline	Pyrethroid-only ITN	Deltamethrin	103	86	17	103	0	0	0	86	103	0.834951	121	18	17
SAKASSOU	CSR-DM PUBLIC DE ODIAYE	4295	2019-2020	2020	1	Baseline	Pyrethroid-only ITN	Deltamethrin	60	50	10	60	0	0	0	50	60	0.833333	84	24	10
SAKASSOU	CSR-DM PUBLIC DE SOKOBO	7811	2019-2020	2020	1	Baseline	Pyrethroid-only ITN	Deltamethrin	204	171	33	204	0	0	0	171	204	0.838235	257	53	33
SAKASSOU	CSR-DM PUBLIC DE SOUAFOUE DJANHAN	4229	2019-2020	2020	1	Baseline	Pyrethroid-only ITN	Deltamethrin	105	82	23	105	0	0	0	82	105	0.780952	116	11	23
SAKASSOU	CSR-DM PUBLIC DE SRAN-BELAKRO	6534	2019-2020	2020	1	Baseline	Pyrethroid-only ITN	Deltamethrin	283	252	31	283	0	0	0	252	283	0.890459	327	44	31
SAKASSOU	CSR-DM PUBLIC DE YABLASSOU	8542	2019-2020	2020	1	Baseline	Pyrethroid-only ITN	Deltamethrin	91	55	36	91	0	0	0	55	91	0.604396	135	44	36
SAKASSOU	CSU-D PRIVE SAINTE MARTINE DE SAKASSOU	3299	2019-2020	2020	1	Baseline	Pyrethroid-only ITN	Deltamethrin	47	40	7	47	0	0	0	40	47	0.851064	69	22	7
SAKASSOU	CSU PUBLIC SARENE	5135	2019-2020	2020	1	Baseline	Pyrethroid-only ITN	Deltamethrin	8	6	2	8	0	0	0	6	8	0.75	13	5	2
SAKASSOU	CSU-DM PUBLIC DE SRAN-BONDOSSOU	3139	2019-2020	2020	1	Baseline	Pyrethroid-only ITN	Deltamethrin	135	118	14	132	3	0	3	121	132	0.896296	185	50	14
SAKASSOU	CSU-DM PUBLIC DE TOUMODI SAKASSOU	2721	2019-2020	2020	1	Baseline	Pyrethroid-only ITN	Deltamethrin	83	65	18	83	0	0	0	65	83	0.783133	125	42	18
SAKASSOU	HG PUBLIC DE SAKASSOU	18536	2019-2020	2020	1	Baseline	Pyrethroid-only ITN	Deltamethrin	1273	698	121	819	406	48	454	1104	1065	0.867243	1738	465	169
SAKASSOU	CSR-D PUBLIC D' ANDOBO-ALLUIBO	2100	2019-2020	2020	2	Baseline	Pyrethroid-only ITN	Deltamethrin	76	76	0	76	0	0	0	76	76	1	147	71	0
SAKASSOU	CSR-D PUBLIC DE FOTO-KOUAMEKRO	6086	2019-2020	2020	2	Baseline	Pyrethroid-only ITN	Deltamethrin	75	63	12	75	0	0	0	63	75	0.84	146	71	12
SAKASSOU	CSR-D PUBLIC DE KANANGOPLI	7651	2019-2020	2020	2	Baseline	Pyrethroid-only ITN	Deltamethrin	139	108	31	139	0	0	0	108	139	0.776978	200	61	31
SAKASSOU	CSR-D PUBLIC DE KANGRE	3322	2019-2020	2020	2	Baseline	Pyrethroid-only ITN	Deltamethrin	48	29	19	48	0	0	0	29	48	0.604167	68	20	19
SAKASSOU	CSR-D PUBLIC DE KONANKRO	2964	2019-2020	2020	2	Baseline	Pyrethroid-only ITN	Deltamethrin	68	54	14	68	0	0	0	54	68	0.794118	104	36	14
SAKASSOU	CSR-DM PUBLIC DE ADJEKRO	3391	2019-2020	2020	2	Baseline	Pyrethroid-only ITN	Deltamethrin	146	111	35	146	0	0	0	111	146	0.760274	164	18	35
SAKASSOU	CSR-DM PUBLIC DE ALLOKO-DJEKRO	3415	2019-2020	2020	2	Baseline	Pyrethroid-only ITN	Deltamethrin	164	98	66	164	0	0	0	98	164	0.597561	224	60	66
SAKASSOU	CSR-DM PUBLIC DE ANDOFOUE-BONOU	2747	2019-2020	2020	2	Baseline	Pyrethroid-only ITN	Deltamethrin	114	93	21	114	0	0	0	93	114	0.815789	171	57	21
SAKASSOU	CSR-DM PUBLIC DE ANO-ZUME	6190	2019-2020	2020	2	Baseline	Pyrethroid-only ITN	Deltamethrin	203	169	34	203	0	0	0	169	203	0.832512	215	12	34
SAKASSOU	CSR-DM PUBLIC DE ASSANDRE	12169	2019-2020	2020	2	Baseline	Pyrethroid-only ITN	Deltamethrin	246	215	31	246	0	0	0	215	246	0.873984	320	74	31
SAKASSOU	CSR-DM PUBLIC DE ASSIRIKRO	12169	2019-2020	2020	2	Baseline	Pyrethroid-only ITN	Deltamethrin	224	152	72	224	0	0	0	152	224	0.678571	346	122	72
SAKASSOU	CSR-DM PUBLIC DE AYAOU-SOKPA	8739	2019-2020	2020	2	Baseline	Pyrethroid-only ITN	Deltamethrin	3	2	1	3	0	0	0	2	3	0.666667	5	2	1
SAKASSOU	CSR-DM PUBLIC DE KONGO	2591	2019-2020	2020	2	Baseline	Pyrethroid-only ITN	Deltamethrin	75	57	18	75	0	0	0	57	75	0.76	119	44	18
SAKASSOU	CSR-DM PUBLIC DE N'GUESSAN POKOUKRO	9473	2019-2020	2020	2	Baseline	Pyrethroid-only ITN	Deltamethrin	300	232	68	300	0	0	0	232	300	0.773333	346	46	68
SAKASSOU	CSR-DM PUBLIC DE ODIAYE	4295	2019-2020	2020	2	Baseline	Pyrethroid-only ITN	Deltamethrin	66	53	13	66	0	0	0	53	66	0.80303	86	20	13
SAKASSOU	CSR-DM PUBLIC DE SOKOBO	7811	2019-2020	2020	2	Baseline	Pyrethroid-only ITN	Deltamethrin	189	158	31	189	0	0	0	158	189	0.835979	231	42	31
SAKASSOU	CSR-DM PUBLIC DE SOUAFOUE DJANHAN	4229	2019-2020	2020	2	Baseline	Pyrethroid-only ITN	Deltamethrin	102	78	24	102	0	0	0	78	102	0.764706	123	21	24
SAKASSOU	CSR-DM PUBLIC DE SRAN-BELAKRO	6534	2019-2020	2020	2	Baseline	Pyrethroid-only ITN	Deltamethrin	260	232	28	260	0	0	0	232	260	0.892308	329	69	28
SAKASSOU	CSR-DM PUBLIC DE YABLASSOU	8542	2019-2020	2020	2	Baseline	Pyrethroid-only ITN	Deltamethrin	96	58	38	96	0	0	0	58	96	0.604167	142	46	38
SAKASSOU	CSU-D PRIVE SAINTE MARTINE DE SAKASSOU	3299	2019-2020	2020	2	Baseline	Pyrethroid-only ITN	Deltamethrin	40	26	14	40	0	0	0	26	40	0.65	84	44	14
SAKASSOU	CSU PUBLIC SARENE	5135	2019-2020	2020	2	Baseline	Pyrethroid-only ITN	Deltamethrin	7	3	2	5	1	1	2	4	6	0.571429	9	2	3
SAKASSOU	CSU-DM PUBLIC DE SRAN-BONDOSSOU	3139	2019-2020	2020	2	Baseline	Pyrethroid-only ITN	Deltamethrin	121	96	25	121	0	0	0	96	121	0.793388	155	34	25
SAKASSOU	CSU-DM PUBLIC DE TOUMODI SAKASSOU	2721	2019-2020	2020	2	Baseline	Pyrethroid-only ITN	Deltamethrin	62	51	11	62	0	0	0	51	62	0.822581	86	24	11
SAKASSOU	HG PUBLIC DE SAKASSOU	18536	2019-2020	2020	2	Baseline	Pyrethroid-only ITN	Deltamethrin	758	375	71	446	275	37	312	650	603	0.85752	1200	442	108
SAKASSOU	CSR-D PUBLIC D' ANDOBO-ALLUIBO	2100	2019-2020	2020	3	Baseline	Pyrethroid-only ITN	Deltamethrin	64	63	1	64	0	0	0	63	64	0.984375	122	58	1
SAKASSOU	CSR-D PUBLIC DE FOTO-KOUAMEKRO	6086	2019-2020	2020	3	Baseline	Pyrethroid-only ITN	Deltamethrin	50	39	11	50	0	0	0	39	50	0.78	127	77	11
SAKASSOU	CSR-D PUBLIC DE KANANGOPLI	7651	2019-2020	2020	3	Baseline	Pyrethroid-only ITN	Deltamethrin	96	70	26	96	0	0	0	70	96	0.729167	125	29	26
SAKASSOU	CSR-D PUBLIC DE KANGRE	3322	2019-2020	2020	3	Baseline	Pyrethroid-only ITN	Deltamethrin	54	33	21	54	0	0	0	33	54	0.611111	86	32	21
SAKASSOU	CSR-D PUBLIC DE KONANKRO	2964	2019-2020	2020	3	Baseline	Pyrethroid-only ITN	Deltamethrin	42	26	16	42	0	0	0	26	42	0.619048	105	63	16
SAKASSOU	CSR-DM PUBLIC DE ADJEKRO	3391	2019-2020	2020	3	Baseline	Pyrethroid-only ITN	Deltamethrin	54	22	32	54	0	0	0	22	54	0.407407	74	20	32
SAKASSOU	CSR-DM PUBLIC DE ALLOKO-DJEKRO	3415	2019-2020	2020	3	Baseline	Pyrethroid-only ITN	Deltamethrin	202	142	60	202	0	0	0	142	202	0.70297	331	129	60
SAKASSOU	CSR-DM PUBLIC DE ANDOFOUE-BONOU	2747	2019-2020	2020	3	Baseline	Pyrethroid-only ITN	Deltamethrin	91	82	9	91	0	0	0	82	91	0.901099	176	85	9
SAKASSOU	CSR-DM PUBLIC DE ANO-ZUME	6190	2019-2020	2020	3	Baseline	Pyrethroid-only ITN	Deltamethrin	162	109	53	162	0	0	0	109	162	0.67284	162	0	53
SAKASSOU	CSR-DM PUBLIC DE ASSANDRE	12169	2019-2020	2020	3	Baseline	Pyrethroid-only ITN	Deltamethrin	346	282	64	346	0	0	0	282	346	0.815029	517	171	64
SAKASSOU	CSR-DM PUBLIC DE ASSIRIKRO	12169	2019-2020	2020	3	Baseline	Pyrethroid-only ITN	Deltamethrin	153	80	73	153	0	0	0	80	153	0.522876	317	164	73
SAKASSOU	CSR-DM PUBLIC DE AYAOU-SOKPA	8739	2019-2020	2020	3	Baseline	Pyrethroid-only ITN	Deltamethrin	4	2	2	4	0	0	0	2	4	0.5	4	0	2
SAKASSOU	CSR-DM PUBLIC DE KONGO	2591	2019-2020	2020	3	Baseline	Pyrethroid-only ITN	Deltamethrin	97	74	23	97	0	0	0	74	97	0.762887	161	64	23
SAKASSOU	CSR-DM PUBLIC DE N'GUESSAN POKOUKRO	9473	2019-2020	2020	3	Baseline	Pyrethroid-only ITN	Deltamethrin	108	82	26	108	0	0	0	82	108	0.759259	156	48	26
SAKASSOU	CSR-DM PUBLIC DE ODIAYE	4295	2019-2020	2020	3	Baseline	Pyrethroid-only ITN	Deltamethrin	92	75	17	92	0	0	0	75	92	0.815217	136	44	17
SAKASSOU	CSR-DM PUBLIC DE SOKOBO	7811	2019-2020	2020	3	Baseline	Pyrethroid-only ITN	Deltamethrin	142	111	31	142	0	0	0	111	142	0.78169	216	74	31
SAKASSOU	CSR-DM PUBLIC DE SOUAFOUE DJANHAN	4229	2019-2020	2020	3	Baseline	Pyrethroid-only ITN	Deltamethrin	63	56	7	63	0	0	0	56	63	0.888889	84	21	7
SAKASSOU	CSR-DM PUBLIC DE SRAN-BELAKRO	6534	2019-2020	2020	3	Baseline	Pyrethroid-only ITN	Deltamethrin	131	114	17	131	0	0	0	114	131	0.870229	184	53	17
SAKASSOU	CSR-DM PUBLIC DE YABLASSOU	8542	2019-2020	2020	3	Baseline	Pyrethroid-only ITN	Deltamethrin	63	29	34	63	0	0	0	29	63	0.460317	101	38	34
SAKASSOU	CSU-D PRIVE SAINTE MARTINE DE SAKASSOU	3299	2019-2020	2020	3	Baseline	Pyrethroid-only ITN	Deltamethrin	39	36	3	39	0	0	0	36	39	0.923077	78	39	3
SAKASSOU	CSU PUBLIC SARENE	5135	2019-2020	2020	3	Baseline	Pyrethroid-only ITN	Deltamethrin	3	0	1	1	1	1	2	1	3	0.333333	13	10	2
SAKASSOU	CSU-DM PUBLIC DE SRAN-BONDOSSOU	3139	2019-2020	2020	3	Baseline	Pyrethroid-only ITN	Deltamethrin	78	66	12	78	0	0	0	66	78	0.846154	114	36	12
SAKASSOU	CSU-DM PUBLIC DE TOUMODI SAKASSOU	2721	2019-2020	2020	3	Baseline	Pyrethroid-only ITN	Deltamethrin	51	44	7	51	0	0	0	44	51	0.862745	66	15	7
SAKASSOU	HG PUBLIC DE SAKASSOU	18536	2019-2020	2020	3	Baseline	Pyrethroid-only ITN	Deltamethrin	733	367	72	439	263	31	294	630	541	0.859482	1205	472	103
SAKASSOU	CSR-D PUBLIC D' ANDOBO-ALLUIBO	2100	2019-2020	2020	4	Baseline	Pyrethroid-only ITN	Deltamethrin	237	234	3	237	0	0	0	234	237	0.987342	466	229	3
SAKASSOU	CSR-D PUBLIC DE FOTO-KOUAMEKRO	6086	2019-2020	2020	4	Baseline	Pyrethroid-only ITN	Deltamethrin	63	53	10	63	0	0	0	53	63	0.84127	147	84	10
SAKASSOU	CSR-D PUBLIC DE KANANGOPLI	7651	2019-2020	2020	4	Baseline	Pyrethroid-only ITN	Deltamethrin	105	63	42	105	0	0	0	63	105	0.6	158	53	42
SAKASSOU	CSR-D PUBLIC DE KONANKRO	2964	2019-2020	2020	4	Baseline	Pyrethroid-only ITN	Deltamethrin	54	43	11	54	0	0	0	43	54	0.796296	136	82	11
SAKASSOU	CSR-DM PUBLIC DE ADJEKRO	3391	2019-2020	2020	4	Baseline	Pyrethroid-only ITN	Deltamethrin	98	71	27	98	0	0	0	71	98	0.72449	115	17	27
SAKASSOU	CSR-DM PUBLIC DE ALLOKO-DJEKRO	3415	2019-2020	2020	4	Baseline	Pyrethroid-only ITN	Deltamethrin	134	112	22	134	0	0	0	112	134	0.835821	213	79	22
SAKASSOU	CSR-DM PUBLIC DE ANDOFOUE-BONOU	2747	2019-2020	2020	4	Baseline	Pyrethroid-only ITN	Deltamethrin	86	67	19	86	0	0	0	67	86	0.77907	144	58	19
SAKASSOU	CSR-DM PUBLIC DE ANO-ZUME	6190	2019-2020	2020	4	Baseline	Pyrethroid-only ITN	Deltamethrin	180	111	69	180	0	0	0	111	180	0.616667	180	0	69
SAKASSOU	CSR-DM PUBLIC DE ASSANDRE	12169	2019-2020	2020	4	Baseline	Pyrethroid-only ITN	Deltamethrin	59	49	10	59	0	0	0	49	59	0.830508	89	30	10
SAKASSOU	CSR-DM PUBLIC DE ASSIRIKRO	12169	2019-2020	2020	4	Baseline	Pyrethroid-only ITN	Deltamethrin	196	133	63	196	0	0	0	133	196	0.678571	381	185	63
SAKASSOU	CSR-DM PUBLIC DE AYAOU-SOKPA	8739	2019-2020	2020	4	Baseline	Pyrethroid-only ITN	Deltamethrin	20	13	7	20	0	0	0	13	20	0.65	27	7	7
SAKASSOU	CSR-DM PUBLIC DE KONGO	2591	2019-2020	2020	4	Baseline	Pyrethroid-only ITN	Deltamethrin	99	73	26	99	0	0	0	73	99	0.737374	148	49	26
SAKASSOU	CSR-DM PUBLIC DE N'GUESSAN POKOUKRO	9473	2019-2020	2020	4	Baseline	Pyrethroid-only ITN	Deltamethrin	140	120	20	140	0	0	0	120	140	0.857143	177	37	20
SAKASSOU	CSR-DM PUBLIC DE ODIAYE	4295	2019-2020	2020	4	Baseline	Pyrethroid-only ITN	Deltamethrin	67	53	14	67	0	0	0	53	67	0.791045	117	50	14
SAKASSOU	CSR-DM PUBLIC DE SOKOBO	7811	2019-2020	2020	4	Baseline	Pyrethroid-only ITN	Deltamethrin	180	135	45	180	0	0	0	135	180	0.75	237	57	45
SAKASSOU	CSR-DM PUBLIC DE SOUAFOUE DJANHAN	4229	2019-2020	2020	4	Baseline	Pyrethroid-only ITN	Deltamethrin	92	76	16	92	0	0	0	76	92	0.826087	117	25	16
SAKASSOU	CSR-DM PUBLIC DE SRAN-BELAKRO	6534	2019-2020	2020	4	Baseline	Pyrethroid-only ITN	Deltamethrin	128	111	17	128	0	0	0	111	128	0.867188	176	48	17
SAKASSOU	CSR-DM PUBLIC DE YABLASSOU	8542	2019-2020	2020	4	Baseline	Pyrethroid-only ITN	Deltamethrin	94	59	35	94	0	0	0	59	94	0.62766	143	49	35
SAKASSOU	CSU-D PRIVE SAINTE MARTINE DE SAKASSOU	3299	2019-2020	2020	4	Baseline	Pyrethroid-only ITN	Deltamethrin	27	23	4	27	0	0	0	23	27	0.851852	70	43	4
SAKASSOU	CSU PUBLIC SARENE	5135	2019-2020	2020	4	Baseline	Pyrethroid-only ITN	Deltamethrin	8	4	4	8	0	0	0	4	8	0.5	13	5	4
SAKASSOU	CSU-DM PUBLIC DE SRAN-BONDOSSOU	3139	2019-2020	2020	4	Baseline	Pyrethroid-only ITN	Deltamethrin	24	24	0	24	0	0	0	24	24	1	130	106	0
SAKASSOU	CSU-DM PUBLIC DE TOUMODI SAKASSOU	2721	2019-2020	2020	4	Baseline	Pyrethroid-only ITN	Deltamethrin	53	47	6	53	0	0	0	47	53	0.886792	89	36	6
SAKASSOU	HG PUBLIC DE SAKASSOU	18536	2019-2020	2020	4	Baseline	Pyrethroid-only ITN	Deltamethrin	643	315	47	362	240	41	281	555	460	0.863142	1062	419	88
SAKASSOU	CSR-D PUBLIC D' ANDOBO-ALLUIBO	2100	2019-2020	2020	5	Baseline	Pyrethroid-only ITN	Deltamethrin	372	323	49	372	0	0	0	323	372	0.86828	553	181	49
SAKASSOU	CSR-D PUBLIC DE FOTO-KOUAMEKRO	6086	2019-2020	2020	5	Baseline	Pyrethroid-only ITN	Deltamethrin	114	107	7	114	0	0	0	107	114	0.938596	187	73	7
SAKASSOU	CSR-D PUBLIC DE KANANGOPLI	7651	2019-2020	2020	5	Baseline	Pyrethroid-only ITN	Deltamethrin	186	166	20	186	0	0	0	166	186	0.892473	249	63	20
SAKASSOU	CSR-D PUBLIC DE KONANKRO	2964	2019-2020	2020	5	Baseline	Pyrethroid-only ITN	Deltamethrin	131	118	13	131	0	0	0	118	131	0.900763	168	37	13
SAKASSOU	CSR-DM PUBLIC DE ADJEKRO	3391	2019-2020	2020	5	Baseline	Pyrethroid-only ITN	Deltamethrin	161	147	14	161	0	0	0	147	161	0.913043	235	74	14
SAKASSOU	CSR-DM PUBLIC DE ALLOKO-DJEKRO	3415	2019-2020	2020	5	Baseline	Pyrethroid-only ITN	Deltamethrin	278	246	32	278	0	0	0	246	278	0.884892	340	62	32
SAKASSOU	CSR-DM PUBLIC DE ANDOFOUE-BONOU	2747	2019-2020	2020	5	Baseline	Pyrethroid-only ITN	Deltamethrin	134	118	16	134	0	0	0	118	134	0.880597	177	43	16
SAKASSOU	CSR-DM PUBLIC DE ANO-ZUME	6190	2019-2020	2020	5	Baseline	Pyrethroid-only ITN	Deltamethrin	237	218	19	237	0	0	0	218	237	0.919831	237	0	19
SAKASSOU	CSR-DM PUBLIC DE ASSANDRE	12169	2019-2020	2020	5	Baseline	Pyrethroid-only ITN	Deltamethrin	351	322	29	351	0	0	0	322	351	0.917379	560	209	29
SAKASSOU	CSR-DM PUBLIC DE ASSIRIKRO	12169	2019-2020	2020	5	Baseline	Pyrethroid-only ITN	Deltamethrin	156	130	26	156	0	0	0	130	156	0.833333	258	102	26
SAKASSOU	CSR-DM PUBLIC DE AYAOU-SOKPA	8739	2019-2020	2020	5	Baseline	Pyrethroid-only ITN	Deltamethrin	64	48	16	64	0	0	0	48	64	0.75	82	18	16
SAKASSOU	CSR-DM PUBLIC DE KONGO	2591	2019-2020	2020	5	Baseline	Pyrethroid-only ITN	Deltamethrin	231	187	44	231	0	0	0	187	231	0.809524	333	102	44
SAKASSOU	CSR-DM PUBLIC DE N'GUESSAN POKOUKRO	9473	2019-2020	2020	5	Baseline	Pyrethroid-only ITN	Deltamethrin	109	99	10	109	0	0	0	99	109	0.908257	120	11	10
SAKASSOU	CSR-DM PUBLIC DE ODIAYE	4295	2019-2020	2020	5	Baseline	Pyrethroid-only ITN	Deltamethrin	92	85	7	92	0	0	0	85	92	0.923913	119	27	7
SAKASSOU	CSR-DM PUBLIC DE SOKOBO	7811	2019-2020	2020	5	Baseline	Pyrethroid-only ITN	Deltamethrin	236	203	33	236	0	0	0	203	236	0.860169	326	90	33
SAKASSOU	CSR-DM PUBLIC DE SOUAFOUE DJANHAN	4229	2019-2020	2020	5	Baseline	Pyrethroid-only ITN	Deltamethrin	116	108	8	116	0	0	0	108	116	0.931034	140	24	8
SAKASSOU	CSR-DM PUBLIC DE SRAN-BELAKRO	6534	2019-2020	2020	5	Baseline	Pyrethroid-only ITN	Deltamethrin	203	184	19	203	0	0	0	184	203	0.906404	271	68	19
SAKASSOU	CSR-DM PUBLIC DE YABLASSOU	8542	2019-2020	2020	5	Baseline	Pyrethroid-only ITN	Deltamethrin	129	110	19	129	0	0	0	110	129	0.852713	170	41	19
SAKASSOU	CSU-D PRIVE SAINTE MARTINE DE SAKASSOU	3299	2019-2020	2020	5	Baseline	Pyrethroid-only ITN	Deltamethrin	49	46	3	49	0	0	0	46	49	0.938776	110	61	3
SAKASSOU	CSU PUBLIC SARENE	5135	2019-2020	2020	5	Baseline	Pyrethroid-only ITN	Deltamethrin	5	3	1	4	1	0	1	4	4	0.8	7	2	1
SAKASSOU	CSU-DM PUBLIC DE SRAN-BONDOSSOU	3139	2019-2020	2020	5	Baseline	Pyrethroid-only ITN	Deltamethrin	77	70	7	77	0	0	0	70	77	0.909091	156	79	7
SAKASSOU	CSU-DM PUBLIC DE TOUMODI SAKASSOU	2721	2019-2020	2020	5	Baseline	Pyrethroid-only ITN	Deltamethrin	114	108	6	114	0	0	0	108	114	0.947368	145	31	6
SAKASSOU	HG PUBLIC DE SAKASSOU	18536	2019-2020	2020	5	Baseline	Pyrethroid-only ITN	Deltamethrin	849	406	47	453	333	63	396	739	670	0.870436	1141	292	110
SAKASSOU	CSR-D PUBLIC D' ANDOBO-ALLUIBO	2100	2019-2020	2020	6	Baseline	Pyrethroid-only ITN	Deltamethrin	119	116	3	119	0	0	0	116	119	0.97479	216	97	3
SAKASSOU	CSR-D PUBLIC DE FOTO-KOUAMEKRO	6086	2019-2020	2020	6	Baseline	Pyrethroid-only ITN	Deltamethrin	71	64	7	71	0	0	0	64	71	0.901408	105	34	7
SAKASSOU	CSR-D PUBLIC DE KANANGOPLI	7651	2019-2020	2020	6	Baseline	Pyrethroid-only ITN	Deltamethrin	123	115	8	123	0	0	0	115	123	0.934959	168	45	8
SAKASSOU	CSR-D PUBLIC DE KONANKRO	2964	2019-2020	2020	6	Baseline	Pyrethroid-only ITN	Deltamethrin	52	39	13	52	0	0	0	39	52	0.75	52	0	13
SAKASSOU	CSR-DM PUBLIC DE ADJEKRO	3391	2019-2020	2020	6	Baseline	Pyrethroid-only ITN	Deltamethrin	6	5	1	6	0	0	0	5	6	0.833333	158	152	1
SAKASSOU	CSR-DM PUBLIC DE ALLOKO-DJEKRO	3415	2019-2020	2020	6	Baseline	Pyrethroid-only ITN	Deltamethrin	193	167	26	193	0	0	0	167	193	0.865285	260	67	26
SAKASSOU	CSR-DM PUBLIC DE ANDOFOUE-BONOU	2747	2019-2020	2020	6	Baseline	Pyrethroid-only ITN	Deltamethrin	166	144	22	166	0	0	0	144	166	0.86747	226	60	22
SAKASSOU	CSR-DM PUBLIC DE ANO-ZUME	6190	2019-2020	2020	6	Baseline	Pyrethroid-only ITN	Deltamethrin	296	276	20	296	0	0	0	276	296	0.932432	315	19	20
SAKASSOU	CSR-DM PUBLIC DE ASSANDRE	12169	2019-2020	2020	6	Baseline	Pyrethroid-only ITN	Deltamethrin	117	106	11	117	0	0	0	106	117	0.905983	279	162	11
SAKASSOU	CSR-DM PUBLIC DE ASSIRIKRO	12169	2019-2020	2020	6	Baseline	Pyrethroid-only ITN	Deltamethrin	298	265	33	298	0	0	0	265	298	0.889262	463	165	33
SAKASSOU	CSR-DM PUBLIC DE AYAOU-SOKPA	8739	2019-2020	2020	6	Baseline	Pyrethroid-only ITN	Deltamethrin	73	61	12	73	0	0	0	61	73	0.835616	90	17	12
SAKASSOU	CSR-DM PUBLIC DE KONGO	2591	2019-2020	2020	6	Baseline	Pyrethroid-only ITN	Deltamethrin	174	148	26	174	0	0	0	148	174	0.850575	207	33	26
SAKASSOU	CSR-DM PUBLIC DE N'GUESSAN POKOUKRO	9473	2019-2020	2020	6	Baseline	Pyrethroid-only ITN	Deltamethrin	185	150	35	185	0	0	0	150	185	0.810811	205	20	35
SAKASSOU	CSR-DM PUBLIC DE ODIAYE	4295	2019-2020	2020	6	Baseline	Pyrethroid-only ITN	Deltamethrin	113	106	7	113	0	0	0	106	113	0.938053	149	36	7
SAKASSOU	CSR-DM PUBLIC DE SOKOBO	7811	2019-2020	2020	6	Baseline	Pyrethroid-only ITN	Deltamethrin	245	209	36	245	0	0	0	209	245	0.853061	311	66	36
SAKASSOU	CSR-DM PUBLIC DE SOUAFOUE DJANHAN	4229	2019-2020	2020	6	Baseline	Pyrethroid-only ITN	Deltamethrin	72	71	1	72	0	0	0	71	72	0.986111	91	19	1
SAKASSOU	CSR-DM PUBLIC DE SRAN-BELAKRO	6534	2019-2020	2020	6	Baseline	Pyrethroid-only ITN	Deltamethrin	132	124	8	132	0	0	0	124	132	0.939394	295	163	8
SAKASSOU	CSR-DM PUBLIC DE YABLASSOU	8542	2019-2020	2020	6	Baseline	Pyrethroid-only ITN	Deltamethrin	145	115	30	145	0	0	0	115	145	0.793103	187	42	30
SAKASSOU	CSU-D PRIVE SAINTE MARTINE DE SAKASSOU	3299	2019-2020	2020	6	Baseline	Pyrethroid-only ITN	Deltamethrin	52	51	1	52	0	0	0	51	52	0.980769	104	52	1
SAKASSOU	CSU PUBLIC SARENE	5135	2019-2020	2020	6	Baseline	Pyrethroid-only ITN	Deltamethrin	4	2	0	2	1	1	2	3	4	0.75	9	5	1
SAKASSOU	CSU-DM PUBLIC DE SRAN-BONDOSSOU	3139	2019-2020	2020	6	Baseline	Pyrethroid-only ITN	Deltamethrin	97	95	2	97	0	0	0	95	97	0.979381	301	204	2
SAKASSOU	CSU-DM PUBLIC DE TOUMODI SAKASSOU	2721	2019-2020	2020	6	Baseline	Pyrethroid-only ITN	Deltamethrin	153	142	11	153	0	0	0	142	153	0.928105	184	31	11
SAKASSOU	HG PUBLIC DE SAKASSOU	18536	2019-2020	2020	6	Baseline	Pyrethroid-only ITN	Deltamethrin	1548	867	75	942	513	93	606	1380	1121	0.891473	1805	257	168
SAKASSOU	CSR-D PUBLIC D' ANDOBO-ALLUIBO	2100	2019-2020	2020	7	Baseline	Pyrethroid-only ITN	Deltamethrin	143	142	1	143	0	0	0	142	143	0.993007	239	96	1
SAKASSOU	CSR-D PUBLIC DE FOTO-KOUAMEKRO	6086	2019-2020	2020	7	Baseline	Pyrethroid-only ITN	Deltamethrin	2	2	0	2	0	0	0	2	2	1	3	1	0
SAKASSOU	CSR-D PUBLIC DE KANANGOPLI	7651	2019-2020	2020	7	Baseline	Pyrethroid-only ITN	Deltamethrin	260	250	10	260	0	0	0	250	260	0.961538	356	96	10
SAKASSOU	CSR-D PUBLIC DE KONANKRO	2964	2019-2020	2020	7	Baseline	Pyrethroid-only ITN	Deltamethrin	88	72	16	88	0	0	0	72	88	0.818182	98	10	16
SAKASSOU	CSR-DM PUBLIC DE ADJEKRO	3391	2019-2020	2020	7	Baseline	Pyrethroid-only ITN	Deltamethrin	67	65	2	67	0	0	0	65	67	0.970149	273	206	2
SAKASSOU	CSR-DM PUBLIC DE ALLOKO-DJEKRO	3415	2019-2020	2020	7	Baseline	Pyrethroid-only ITN	Deltamethrin	199	182	17	199	0	0	0	182	199	0.914573	303	104	17
SAKASSOU	CSR-DM PUBLIC DE ANDOFOUE-BONOU	2747	2019-2020	2020	7	Baseline	Pyrethroid-only ITN	Deltamethrin	40	40	0	40	0	0	0	40	40	1	242	202	0
SAKASSOU	CSR-DM PUBLIC DE ANO-ZUME	6190	2019-2020	2020	7	Baseline	Pyrethroid-only ITN	Deltamethrin	306	291	15	306	0	0	0	291	306	0.95098	399	93	15
SAKASSOU	CSR-DM PUBLIC DE ASSANDRE	12169	2019-2020	2020	7	Baseline	Pyrethroid-only ITN	Deltamethrin	7	5	2	7	0	0	0	5	7	0.714286	547	540	2
SAKASSOU	CSR-DM PUBLIC DE ASSIRIKRO	12169	2019-2020	2020	7	Baseline	Pyrethroid-only ITN	Deltamethrin	72	62	10	72	0	0	0	62	72	0.861111	568	496	10
SAKASSOU	CSR-DM PUBLIC DE AYAOU-SOKPA	8739	2019-2020	2020	7	Baseline	Pyrethroid-only ITN	Deltamethrin	30	29	1	30	0	0	0	29	30	0.966667	114	84	1
SAKASSOU	CSR-DM PUBLIC DE KONGO	2591	2019-2020	2020	7	Baseline	Pyrethroid-only ITN	Deltamethrin	106	101	5	106	0	0	0	101	106	0.95283	245	139	5
SAKASSOU	CSR-DM PUBLIC DE N'GUESSAN POKOUKRO	9473	2019-2020	2020	7	Baseline	Pyrethroid-only ITN	Deltamethrin	187	172	15	187	0	0	0	172	187	0.919786	210	23	15
SAKASSOU	CSR-DM PUBLIC DE ODIAYE	4295	2019-2020	2020	7	Baseline	Pyrethroid-only ITN	Deltamethrin	52	42	10	52	0	0	0	42	52	0.807692	207	155	10
SAKASSOU	CSR-DM PUBLIC DE SOKOBO	7811	2019-2020	2020	7	Baseline	Pyrethroid-only ITN	Deltamethrin	3	3	0	3	0	0	0	3	3	1	236	233	0
SAKASSOU	CSR-DM PUBLIC DE SOUAFOUE DJANHAN	4229	2019-2020	2020	7	Baseline	Pyrethroid-only ITN	Deltamethrin	35	35	0	35	0	0	0	35	35	1	121	86	0
SAKASSOU	CSR-DM PUBLIC DE SRAN-BELAKRO	6534	2019-2020	2020	7	Baseline	Pyrethroid-only ITN	Deltamethrin	20	20	0	20	0	0	0	20	20	1	296	276	0
SAKASSOU	CSR-DM PUBLIC DE YABLASSOU	8542	2019-2020	2020	7	Baseline	Pyrethroid-only ITN	Deltamethrin	16	12	4	16	0	0	0	12	16	0.75	48	32	4
SAKASSOU	CSU-D PRIVE SAINTE MARTINE DE SAKASSOU	3299	2019-2020	2020	7	Baseline	Pyrethroid-only ITN	Deltamethrin	42	40	2	42	0	0	0	40	42	0.952381	99	57	2
SAKASSOU	CSU PUBLIC SARENE	5135	2019-2020	2020	7	Baseline	Pyrethroid-only ITN	Deltamethrin	9	7	0	7	1	1	2	8	9	0.888889	15	6	1
SAKASSOU	CSU-DM PUBLIC DE SRAN-BONDOSSOU	3139	2019-2020	2020	7	Baseline	Pyrethroid-only ITN	Deltamethrin	32	32	0	32	0	0	0	32	32	1	237	205	0
SAKASSOU	CSU-DM PUBLIC DE TOUMODI SAKASSOU	2721	2019-2020	2020	7	Baseline	Pyrethroid-only ITN	Deltamethrin	49	47	2	49	0	0	0	47	49	0.959184	196	147	2
SAKASSOU	HG PUBLIC DE SAKASSOU	18536	2019-2020	2020	7	Baseline	Pyrethroid-only ITN	Deltamethrin	799	246	31	277	462	60	522	708	656	0.886108	1544	745	91
SAKASSOU	CSR-D PUBLIC D' ANDOBO-ALLUIBO	2100	2019-2020	2020	8	Baseline	Pyrethroid-only ITN	Deltamethrin	106	104	2	106	0	0	0	104	106	0.981132	172	66	2
SAKASSOU	CSR-D PUBLIC DE FOTO-KOUAMEKRO	6086	2019-2020	2020	8	Baseline	Pyrethroid-only ITN	Deltamethrin	39	39	0	39	0	0	0	39	39	1	152	113	0
SAKASSOU	CSR-D PUBLIC DE KANANGOPLI	7651	2019-2020	2020	8	Baseline	Pyrethroid-only ITN	Deltamethrin	84	84	0	84	0	0	0	84	84	1	134	50	0
SAKASSOU	CSR-D PUBLIC DE KANGRE	3322	2019-2020	2020	8	Baseline	Pyrethroid-only ITN	Deltamethrin	64	64	0	64	0	0	0	64	64	1	82	18	0
SAKASSOU	CSR-D PUBLIC DE KONANKRO	2964	2019-2020	2020	8	Baseline	Pyrethroid-only ITN	Deltamethrin	68	66	2	68	0	0	0	66	68	0.970588	141	73	2
SAKASSOU	CSR-DM PUBLIC DE ADJEKRO	3391	2019-2020	2020	8	Baseline	Pyrethroid-only ITN	Deltamethrin	31	28	3	31	0	0	0	28	31	0.903226	267	236	3
SAKASSOU	CSR-DM PUBLIC DE ALLOKO-DJEKRO	3415	2019-2020	2020	8	Baseline	Pyrethroid-only ITN	Deltamethrin	187	181	6	187	0	0	0	181	187	0.967914	277	90	6
SAKASSOU	CSR-DM PUBLIC DE ANDOFOUE-BONOU	2747	2019-2020	2020	8	Baseline	Pyrethroid-only ITN	Deltamethrin	130	110	20	130	0	0	0	110	130	0.846154	279	149	20
SAKASSOU	CSR-DM PUBLIC DE ANO-ZUME	6190	2019-2020	2020	8	Baseline	Pyrethroid-only ITN	Deltamethrin	224	186	38	224	0	0	0	186	224	0.830357	244	20	38
SAKASSOU	CSR-DM PUBLIC DE ASSANDRE	12169	2019-2020	2020	8	Baseline	Pyrethroid-only ITN	Deltamethrin	59	45	14	59	0	0	0	45	59	0.762712	539	480	14
SAKASSOU	CSR-DM PUBLIC DE ASSIRIKRO	12169	2019-2020	2020	8	Baseline	Pyrethroid-only ITN	Deltamethrin	69	54	15	69	0	0	0	54	69	0.782609	408	339	15
SAKASSOU	CSR-DM PUBLIC DE AYAOU-SOKPA	8739	2019-2020	2020	8	Baseline	Pyrethroid-only ITN	Deltamethrin	35	32	3	35	0	0	0	32	35	0.914286	119	84	3
SAKASSOU	CSR-DM PUBLIC DE KONGO	2591	2019-2020	2020	8	Baseline	Pyrethroid-only ITN	Deltamethrin	162	153	9	162	0	0	0	153	162	0.944444	209	47	9
SAKASSOU	CSR-DM PUBLIC DE N'GUESSAN POKOUKRO	9473	2019-2020	2020	8	Baseline	Pyrethroid-only ITN	Deltamethrin	23	21	2	23	0	0	0	21	23	0.913043	33	10	2
SAKASSOU	CSR-DM PUBLIC DE ODIAYE	4295	2019-2020	2020	8	Baseline	Pyrethroid-only ITN	Deltamethrin	21	19	2	21	0	0	0	19	21	0.904762	100	79	2
SAKASSOU	CSR-DM PUBLIC DE SOKOBO	7811	2019-2020	2020	8	Baseline	Pyrethroid-only ITN	Deltamethrin	56	52	4	56	0	0	0	52	56	0.928571	274	218	4
SAKASSOU	CSR-DM PUBLIC DE SRAN-BELAKRO	6534	2019-2020	2020	8	Baseline	Pyrethroid-only ITN	Deltamethrin	2	2	0	2	0	0	0	2	2	1	401	399	0
SAKASSOU	CSR-DM PUBLIC DE YABLASSOU	8542	2019-2020	2020	8	Baseline	Pyrethroid-only ITN	Deltamethrin	107	105	2	107	0	0	0	105	107	0.981308	182	75	2
SAKASSOU	CSU-D PRIVE SAINTE MARTINE DE SAKASSOU	3299	2019-2020	2020	8	Baseline	Pyrethroid-only ITN	Deltamethrin	72	69	3	72	0	0	0	69	72	0.958333	111	39	3
SAKASSOU	CSU-DM PUBLIC DE SRAN-BONDOSSOU	3139	2019-2020	2020	8	Baseline	Pyrethroid-only ITN	Deltamethrin	24	24	0	24	0	0	0	24	24	1	217	193	0
SAKASSOU	CSU-DM PUBLIC DE TOUMODI SAKASSOU	2721	2019-2020	2020	8	Baseline	Pyrethroid-only ITN	Deltamethrin	42	41	1	42	0	0	0	41	42	0.97619	110	68	1
SAKASSOU	HG PUBLIC DE SAKASSOU	18536	2019-2020	2020	8	Baseline	Pyrethroid-only ITN	Deltamethrin	728	221	28	249	409	70	479	630	681	0.865385	1517	789	98
SAKASSOU	CSR-D PUBLIC D' ANDOBO-ALLUIBO	2100	2020-2021	2020	9	IRS 1	Fludora Fusion	Deltamethrin+Clothianidin	83	73	10	83	0	0	0	73	83	0.879518	120	37	10
SAKASSOU	CSR-D PUBLIC DE FOTO-KOUAMEKRO	6086	2020-2021	2020	9	IRS 1	Fludora Fusion	Deltamethrin+Clothianidin	89	79	10	89	0	0	0	79	89	0.88764	123	34	10
SAKASSOU	CSR-D PUBLIC DE KANANGOPLI	7651	2020-2021	2020	9	IRS 1	Fludora Fusion	Deltamethrin+Clothianidin	137	126	11	137	0	0	0	126	137	0.919708	211	74	11
SAKASSOU	CSR-D PUBLIC DE KANGRE	3322	2020-2021	2020	9	IRS 1	Fludora Fusion	Deltamethrin+Clothianidin	63	56	7	63	0	0	0	56	63	0.888889	79	16	7
SAKASSOU	CSR-D PUBLIC DE KONANKRO	2964	2020-2021	2020	9	IRS 1	Fludora Fusion	Deltamethrin+Clothianidin	78	73	5	78	0	0	0	73	78	0.935897	113	35	5
SAKASSOU	CSR-DM PUBLIC DE ADJEKRO	3391	2020-2021	2020	9	IRS 1	Fludora Fusion	Deltamethrin+Clothianidin	188	136	52	188	0	0	0	136	188	0.723404	226	38	52
SAKASSOU	CSR-DM PUBLIC DE ALLOKO-DJEKRO	3415	2020-2021	2020	9	IRS 1	Fludora Fusion	Deltamethrin+Clothianidin	219	186	33	219	0	0	0	186	219	0.849315	306	87	33
SAKASSOU	CSR-DM PUBLIC DE ANDOFOUE-BONOU	2747	2020-2021	2020	9	IRS 1	Fludora Fusion	Deltamethrin+Clothianidin	61	43	18	61	0	0	0	43	61	0.704918	82	21	18
SAKASSOU	CSR-DM PUBLIC DE ANO-ZUME	6190	2020-2021	2020	9	IRS 1	Fludora Fusion	Deltamethrin+Clothianidin	296	275	21	296	0	0	0	275	296	0.929054	315	19	21
SAKASSOU	CSR-DM PUBLIC DE ASSANDRE	12169	2020-2021	2020	9	IRS 1	Fludora Fusion	Deltamethrin+Clothianidin	334	277	57	334	0	0	0	277	334	0.829341	427	93	57
SAKASSOU	CSR-DM PUBLIC DE ASSIRIKRO	12169	2020-2021	2020	9	IRS 1	Fludora Fusion	Deltamethrin+Clothianidin	140	102	38	140	0	0	0	102	140	0.728571	303	163	38
SAKASSOU	CSR-DM PUBLIC DE AYAOU-SOKPA	8739	2020-2021	2020	9	IRS 1	Fludora Fusion	Deltamethrin+Clothianidin	10	8	2	10	0	0	0	8	10	0.8	11	1	2
SAKASSOU	CSR-DM PUBLIC DE KONGO	2591	2020-2021	2020	9	IRS 1	Fludora Fusion	Deltamethrin+Clothianidin	114	92	22	114	0	0	0	92	114	0.807018	136	22	22
SAKASSOU	CSR-DM PUBLIC DE N'GUESSAN POKOUKRO	9473	2020-2021	2020	9	IRS 1	Fludora Fusion	Deltamethrin+Clothianidin	375	299	76	375	0	0	0	299	375	0.797333	446	71	76
SAKASSOU	CSR-DM PUBLIC DE ODIAYE	4295	2020-2021	2020	9	IRS 1	Fludora Fusion	Deltamethrin+Clothianidin	48	41	7	48	0	0	0	41	48	0.854167	68	20	7
SAKASSOU	CSR-DM PUBLIC DE SOKOBO	7811	2020-2021	2020	9	IRS 1	Fludora Fusion	Deltamethrin+Clothianidin	132	114	18	132	0	0	0	114	132	0.863636	185	53	18
SAKASSOU	CSR-DM PUBLIC DE SOUAFOUE DJANHAN	4229	2020-2021	2020	9	IRS 1	Fludora Fusion	Deltamethrin+Clothianidin	41	41	0	41	0	0	0	41	41	1	49	8	0
SAKASSOU	CSR-DM PUBLIC DE SRAN-BELAKRO	6534	2020-2021	2020	9	IRS 1	Fludora Fusion	Deltamethrin+Clothianidin	305	289	16	305	0	0	0	289	305	0.947541	378	73	16
SAKASSOU	CSR-DM PUBLIC DE YABLASSOU	8542	2020-2021	2020	9	IRS 1	Fludora Fusion	Deltamethrin+Clothianidin	136	109	27	136	0	0	0	109	136	0.801471	204	68	27
SAKASSOU	CSU-D PRIVE SAINTE MARTINE DE SAKASSOU	3299	2020-2021	2020	9	IRS 1	Fludora Fusion	Deltamethrin+Clothianidin	47	40	5	45	2	0	2	42	45	0.893617	100	53	5
SAKASSOU	CSU-DM PUBLIC DE SRAN-BONDOSSOU	3139	2020-2021	2020	9	IRS 1	Fludora Fusion	Deltamethrin+Clothianidin	43	43	0	43	0	0	0	43	43	1	44	1	0
SAKASSOU	CSU-DM PUBLIC DE TOUMODI SAKASSOU	2721	2020-2021	2020	9	IRS 1	Fludora Fusion	Deltamethrin+Clothianidin	63	62	1	63	0	0	0	62	63	0.984127	78	15	1
SAKASSOU	HG PUBLIC DE SAKASSOU	18536	2020-2021	2020	9	IRS 1	Fludora Fusion	Deltamethrin+Clothianidin	869	396	56	452	342	75	417	738	788	0.849252	1308	439	131
SAKASSOU	CSR-D PUBLIC D' ANDOBO-ALLUIBO	2100	2020-2021	2020	10	IRS 1	Fludora Fusion	Deltamethrin+Clothianidin	108	97	11	108	0	0	0	97	108	0.898148	166	58	11
SAKASSOU	CSR-D PUBLIC DE FOTO-KOUAMEKRO	6086	2020-2021	2020	10	IRS 1	Fludora Fusion	Deltamethrin+Clothianidin	141	125	16	141	0	0	0	125	141	0.886525	181	40	16
SAKASSOU	CSR-D PUBLIC DE KANANGOPLI	7651	2020-2021	2020	10	IRS 1	Fludora Fusion	Deltamethrin+Clothianidin	131	121	10	131	0	0	0	121	131	0.923664	199	68	10
SAKASSOU	CSR-D PUBLIC DE KANGRE	3322	2020-2021	2020	10	IRS 1	Fludora Fusion	Deltamethrin+Clothianidin	125	87	38	125	0	0	0	87	125	0.696	152	27	38
SAKASSOU	CSR-D PUBLIC DE KONANKRO	2964	2020-2021	2020	10	IRS 1	Fludora Fusion	Deltamethrin+Clothianidin	86	78	8	86	0	0	0	78	86	0.906977	123	37	8
SAKASSOU	CSR-DM PUBLIC DE ADJEKRO	3391	2020-2021	2020	10	IRS 1	Fludora Fusion	Deltamethrin+Clothianidin	120	99	21	120	0	0	0	99	120	0.825	202	82	21
SAKASSOU	CSR-DM PUBLIC DE ALLOKO-DJEKRO	3415	2020-2021	2020	10	IRS 1	Fludora Fusion	Deltamethrin+Clothianidin	124	107	17	124	0	0	0	107	124	0.862903	225	101	17
SAKASSOU	CSR-DM PUBLIC DE ANDOFOUE-BONOU	2747	2020-2021	2020	10	IRS 1	Fludora Fusion	Deltamethrin+Clothianidin	112	81	31	112	0	0	0	81	112	0.723214	163	51	31
SAKASSOU	CSR-DM PUBLIC DE ANO-ZUME	6190	2020-2021	2020	10	IRS 1	Fludora Fusion	Deltamethrin+Clothianidin	223	185	38	223	0	0	0	185	223	0.829596	243	20	38
SAKASSOU	CSR-DM PUBLIC DE ASSANDRE	12169	2020-2021	2020	10	IRS 1	Fludora Fusion	Deltamethrin+Clothianidin	394	304	90	394	0	0	0	304	394	0.771574	699	305	90
SAKASSOU	CSR-DM PUBLIC DE ASSIRIKRO	12169	2020-2021	2020	10	IRS 1	Fludora Fusion	Deltamethrin+Clothianidin	114	82	32	114	0	0	0	82	114	0.719298	515	401	32
SAKASSOU	CSR-DM PUBLIC DE KONGO	2591	2020-2021	2020	10	IRS 1	Fludora Fusion	Deltamethrin+Clothianidin	160	120	40	160	0	0	0	120	160	0.75	199	39	40
SAKASSOU	CSR-DM PUBLIC DE N'GUESSAN POKOUKRO	9473	2020-2021	2020	10	IRS 1	Fludora Fusion	Deltamethrin+Clothianidin	201	153	48	201	0	0	0	153	201	0.761194	280	79	48
SAKASSOU	CSR-DM PUBLIC DE ODIAYE	4295	2020-2021	2020	10	IRS 1	Fludora Fusion	Deltamethrin+Clothianidin	100	86	14	100	0	0	0	86	100	0.86	146	46	14
SAKASSOU	CSR-DM PUBLIC DE SOKOBO	7811	2020-2021	2020	10	IRS 1	Fludora Fusion	Deltamethrin+Clothianidin	227	194	33	227	0	0	0	194	227	0.854626	294	67	33
SAKASSOU	CSR-DM PUBLIC DE SOUAFOUE DJANHAN	4229	2020-2021	2020	10	IRS 1	Fludora Fusion	Deltamethrin+Clothianidin	113	110	3	113	0	0	0	110	113	0.973451	129	16	3
SAKASSOU	CSR-DM PUBLIC DE SRAN-BELAKRO	6534	2020-2021	2020	10	IRS 1	Fludora Fusion	Deltamethrin+Clothianidin	202	199	3	202	0	0	0	199	202	0.985149	258	56	3
SAKASSOU	CSR-DM PUBLIC DE YABLASSOU	8542	2020-2021	2020	10	IRS 1	Fludora Fusion	Deltamethrin+Clothianidin	92	71	21	92	0	0	0	71	92	0.771739	139	47	21
SAKASSOU	CSU-D PRIVE SAINTE MARTINE DE SAKASSOU	3299	2020-2021	2020	10	IRS 1	Fludora Fusion	Deltamethrin+Clothianidin	24	21	1	22	2	0	2	23	22	0.958333	93	69	1
SAKASSOU	CSU PUBLIC SARENE	5135	2020-2021	2020	10	IRS 1	Fludora Fusion	Deltamethrin+Clothianidin	3	1	1	2	1	0	1	2	3	0.666667	11	8	1
SAKASSOU	CSU-DM PUBLIC DE SRAN-BONDOSSOU	3139	2020-2021	2020	10	IRS 1	Fludora Fusion	Deltamethrin+Clothianidin	39	39	0	39	0	0	0	39	39	1	208	169	0
SAKASSOU	CSU-DM PUBLIC DE TOUMODI SAKASSOU	2721	2020-2021	2020	10	IRS 1	Fludora Fusion	Deltamethrin+Clothianidin	77	70	7	77	0	0	0	70	77	0.909091	91	14	7
SAKASSOU	HG PUBLIC DE SAKASSOU	18536	2020-2021	2020	10	IRS 1	Fludora Fusion	Deltamethrin+Clothianidin	773	313	33	346	359	68	427	672	655	0.86934	1613	840	101
SAKASSOU	CSR-D PUBLIC D' ANDOBO-ALLUIBO	2100	2020-2021	2020	11	IRS 1	Fludora Fusion	Deltamethrin+Clothianidin	110	100	10	110	0	0	0	100	110	0.909091	170	60	10
SAKASSOU	CSR-D PUBLIC DE FOTO-KOUAMEKRO	6086	2020-2021	2020	11	IRS 1	Fludora Fusion	Deltamethrin+Clothianidin	111	106	5	111	0	0	0	106	111	0.954955	161	50	5
SAKASSOU	CSR-D PUBLIC DE KANANGOPLI	7651	2020-2021	2020	11	IRS 1	Fludora Fusion	Deltamethrin+Clothianidin	175	169	6	175	0	0	0	169	175	0.965714	246	71	6
SAKASSOU	CSR-D PUBLIC DE KANGRE	3322	2020-2021	2020	11	IRS 1	Fludora Fusion	Deltamethrin+Clothianidin	158	121	37	158	0	0	0	121	158	0.765823	285	127	37
SAKASSOU	CSR-D PUBLIC DE KONANKRO	2964	2020-2021	2020	11	IRS 1	Fludora Fusion	Deltamethrin+Clothianidin	94	84	10	94	0	0	0	84	94	0.893617	159	65	10
SAKASSOU	CSR-DM PUBLIC DE ADJEKRO	3391	2020-2021	2020	11	IRS 1	Fludora Fusion	Deltamethrin+Clothianidin	29	29	0	29	0	0	0	29	29	1	49	20	0
SAKASSOU	CSR-DM PUBLIC DE ALLOKO-DJEKRO	3415	2020-2021	2020	11	IRS 1	Fludora Fusion	Deltamethrin+Clothianidin	127	115	12	127	0	0	0	115	127	0.905512	254	127	12
SAKASSOU	CSR-DM PUBLIC DE ANDOFOUE-BONOU	2747	2020-2021	2020	11	IRS 1	Fludora Fusion	Deltamethrin+Clothianidin	120	93	27	120	0	0	0	93	120	0.775	192	72	27
SAKASSOU	CSR-DM PUBLIC DE ANO-ZUME	6190	2020-2021	2020	11	IRS 1	Fludora Fusion	Deltamethrin+Clothianidin	105	90	15	105	0	0	0	90	105	0.857143	202	97	15
SAKASSOU	CSR-DM PUBLIC DE ASSANDRE	12169	2020-2021	2020	11	IRS 1	Fludora Fusion	Deltamethrin+Clothianidin	185	160	25	185	0	0	0	160	185	0.864865	390	205	25
SAKASSOU	CSR-DM PUBLIC DE ASSIRIKRO	12169	2020-2021	2020	11	IRS 1	Fludora Fusion	Deltamethrin+Clothianidin	172	136	36	172	0	0	0	136	172	0.790698	448	276	36
SAKASSOU	CSR-DM PUBLIC DE KONGO	2591	2020-2021	2020	11	IRS 1	Fludora Fusion	Deltamethrin+Clothianidin	95	78	17	95	0	0	0	78	95	0.821053	130	35	17
SAKASSOU	CSR-DM PUBLIC DE N'GUESSAN POKOUKRO	9473	2020-2021	2020	11	IRS 1	Fludora Fusion	Deltamethrin+Clothianidin	116	82	34	116	0	0	0	82	116	0.706897	263	147	34
SAKASSOU	CSR-DM PUBLIC DE ODIAYE	4295	2020-2021	2020	11	IRS 1	Fludora Fusion	Deltamethrin+Clothianidin	73	60	13	73	0	0	0	60	73	0.821918	96	23	13
SAKASSOU	CSR-DM PUBLIC DE SOKOBO	7811	2020-2021	2020	11	IRS 1	Fludora Fusion	Deltamethrin+Clothianidin	205	170	35	205	0	0	0	170	205	0.829268	257	52	35
SAKASSOU	CSR-DM PUBLIC DE SOUAFOUE DJANHAN	4229	2020-2021	2020	11	IRS 1	Fludora Fusion	Deltamethrin+Clothianidin	89	86	3	89	0	0	0	86	89	0.966292	104	15	3
SAKASSOU	CSR-DM PUBLIC DE SRAN-BELAKRO	6534	2020-2021	2020	11	IRS 1	Fludora Fusion	Deltamethrin+Clothianidin	55	55	0	55	0	0	0	55	55	1	331	276	0
SAKASSOU	CSR-DM PUBLIC DE YABLASSOU	8542	2020-2021	2020	11	IRS 1	Fludora Fusion	Deltamethrin+Clothianidin	79	56	23	79	0	0	0	56	79	0.708861	150	71	23
SAKASSOU	CSU-D PRIVE SAINTE MARTINE DE SAKASSOU	3299	2020-2021	2020	11	IRS 1	Fludora Fusion	Deltamethrin+Clothianidin	16	13	3	16	0	0	0	13	16	0.8125	67	51	3
SAKASSOU	CSU PUBLIC SARENE	5135	2020-2021	2020	11	IRS 1	Fludora Fusion	Deltamethrin+Clothianidin	4	2	0	2	2	0	2	4	4	1	5	1	0
SAKASSOU	CSU-DM PUBLIC DE SRAN-BONDOSSOU	3139	2020-2021	2020	11	IRS 1	Fludora Fusion	Deltamethrin+Clothianidin	41	41	0	41	0	0	0	41	41	1	195	154	0
SAKASSOU	CSU-DM PUBLIC DE TOUMODI SAKASSOU	2721	2020-2021	2020	11	IRS 1	Fludora Fusion	Deltamethrin+Clothianidin	98	94	4	98	0	0	0	94	98	0.959184	123	25	4
SAKASSOU	HG PUBLIC DE SAKASSOU	18536	2020-2021	2020	11	IRS 1	Fludora Fusion	Deltamethrin+Clothianidin	587	349	27	376	174	37	211	523	527	0.890971	1243	656	64
SAKASSOU	CSR-D PUBLIC D' ANDOBO-ALLUIBO	2100	2020-2021	2020	12	IRS 1	Fludora Fusion	Deltamethrin+Clothianidin	81	76	5	81	0	0	0	76	81	0.938272	141	60	5
SAKASSOU	CSR-D PUBLIC DE FOTO-KOUAMEKRO	6086	2020-2021	2020	12	IRS 1	Fludora Fusion	Deltamethrin+Clothianidin	65	62	3	65	0	0	0	62	65	0.953846	123	58	3
SAKASSOU	CSR-D PUBLIC DE KANANGOPLI	7651	2020-2021	2020	12	IRS 1	Fludora Fusion	Deltamethrin+Clothianidin	101	98	3	101	0	0	0	98	101	0.970297	165	64	3
SAKASSOU	CSR-D PUBLIC DE KANGRE	3322	2020-2021	2020	12	IRS 1	Fludora Fusion	Deltamethrin+Clothianidin	186	140	46	186	0	0	0	140	186	0.752688	231	45	46
SAKASSOU	CSR-D PUBLIC DE KONANKRO	2964	2020-2021	2020	12	IRS 1	Fludora Fusion	Deltamethrin+Clothianidin	245	215	30	245	0	0	0	215	245	0.877551	404	159	30
SAKASSOU	CSR-DM PUBLIC DE ADJEKRO	3391	2020-2021	2020	12	IRS 1	Fludora Fusion	Deltamethrin+Clothianidin	13	9	4	13	0	0	0	9	13	0.692308	21	8	4
SAKASSOU	CSR-DM PUBLIC DE ALLOKO-DJEKRO	3415	2020-2021	2020	12	IRS 1	Fludora Fusion	Deltamethrin+Clothianidin	68	58	10	68	0	0	0	58	68	0.852941	147	79	10
SAKASSOU	CSR-DM PUBLIC DE ANDOFOUE-BONOU	2747	2020-2021	2020	12	IRS 1	Fludora Fusion	Deltamethrin+Clothianidin	72	53	19	72	0	0	0	53	72	0.736111	111	39	19
SAKASSOU	CSR-DM PUBLIC DE ANO-ZUME	6190	2020-2021	2020	12	IRS 1	Fludora Fusion	Deltamethrin+Clothianidin	192	142	50	192	0	0	0	142	192	0.739583	198	6	50
SAKASSOU	CSR-DM PUBLIC DE ASSANDRE	12169	2020-2021	2020	12	IRS 1	Fludora Fusion	Deltamethrin+Clothianidin	74	65	9	74	0	0	0	65	74	0.878378	102	28	9
SAKASSOU	CSR-DM PUBLIC DE ASSIRIKRO	12169	2020-2021	2020	12	IRS 1	Fludora Fusion	Deltamethrin+Clothianidin	176	128	48	176	0	0	0	128	176	0.727273	325	149	48
SAKASSOU	CSR-DM PUBLIC DE AYAOU-SOKPA	8739	2020-2021	2020	12	IRS 1	Fludora Fusion	Deltamethrin+Clothianidin	20	15	5	20	0	0	0	15	20	0.75	22	2	5
SAKASSOU	CSR-DM PUBLIC DE KONGO	2591	2020-2021	2020	12	IRS 1	Fludora Fusion	Deltamethrin+Clothianidin	87	65	22	87	0	0	0	65	87	0.747126	129	42	22
SAKASSOU	CSR-DM PUBLIC DE N'GUESSAN POKOUKRO	9473	2020-2021	2020	12	IRS 1	Fludora Fusion	Deltamethrin+Clothianidin	155	107	48	155	0	0	0	107	155	0.690323	186	31	48
SAKASSOU	CSR-DM PUBLIC DE ODIAYE	4295	2020-2021	2020	12	IRS 1	Fludora Fusion	Deltamethrin+Clothianidin	60	50	10	60	0	0	0	50	60	0.833333	85	25	10
SAKASSOU	CSR-DM PUBLIC DE SOKOBO	7811	2020-2021	2020	12	IRS 1	Fludora Fusion	Deltamethrin+Clothianidin	151	123	28	151	0	0	0	123	151	0.81457	179	28	28
SAKASSOU	CSR-DM PUBLIC DE SOUAFOUE DJANHAN	4229	2020-2021	2020	12	IRS 1	Fludora Fusion	Deltamethrin+Clothianidin	44	39	5	44	0	0	0	39	44	0.886364	57	13	5
SAKASSOU	CSR-DM PUBLIC DE SRAN-BELAKRO	6534	2020-2021	2020	12	IRS 1	Fludora Fusion	Deltamethrin+Clothianidin	147	139	8	147	0	0	0	139	147	0.945578	184	37	8
SAKASSOU	CSR-DM PUBLIC DE YABLASSOU	8542	2020-2021	2020	12	IRS 1	Fludora Fusion	Deltamethrin+Clothianidin	60	44	16	60	0	0	0	44	60	0.733333	123	63	16
SAKASSOU	CSU-D PRIVE SAINTE MARTINE DE SAKASSOU	3299	2020-2021	2020	12	IRS 1	Fludora Fusion	Deltamethrin+Clothianidin	30	26	4	30	0	0	0	26	30	0.866667	80	50	4
SAKASSOU	CSU PUBLIC SARENE	5135	2020-2021	2020	12	IRS 1	Fludora Fusion	Deltamethrin+Clothianidin	15	7	5	12	2	1	3	9	15	0.6	36	21	6
SAKASSOU	CSU-DM PUBLIC DE SRAN-BONDOSSOU	3139	2020-2021	2020	12	IRS 1	Fludora Fusion	Deltamethrin+Clothianidin	80	80	0	80	0	0	0	80	80	1	154	74	0
SAKASSOU	CSU-DM PUBLIC DE TOUMODI SAKASSOU	2721	2020-2021	2020	12	IRS 1	Fludora Fusion	Deltamethrin+Clothianidin	42	40	2	42	0	0	0	40	42	0.952381	58	16	2
SAKASSOU	HG PUBLIC DE SAKASSOU	18536	2020-2021	2020	12	IRS 1	Fludora Fusion	Deltamethrin+Clothianidin	816	465	55	520	260	36	296	725	726	0.88848	1740	924	91
SAKASSOU	CSR-D PUBLIC D' ANDOBO-ALLUIBO	2100	2020-2021	2021	1	IRS 1	Fludora Fusion	Deltamethrin+Clothianidin	93	79	14	93	0	0	0	79	93	0.849462	159	66	14
SAKASSOU	CSR-D PUBLIC DE FOTO-KOUAMEKRO	6086	2020-2021	2021	1	IRS 1	Fludora Fusion	Deltamethrin+Clothianidin	55	54	1	55	0	0	0	54	55	0.981818	127	72	1
SAKASSOU	CSR-D PUBLIC DE KANANGOPLI	7651	2020-2021	2021	1	IRS 1	Fludora Fusion	Deltamethrin+Clothianidin	129	124	5	129	0	0	0	124	129	0.96124	207	78	5
SAKASSOU	CSR-D PUBLIC DE KANGRE	3322	2020-2021	2021	1	IRS 1	Fludora Fusion	Deltamethrin+Clothianidin	72	53	19	72	0	0	0	53	72	0.736111	104	32	19
SAKASSOU	CSR-D PUBLIC DE KONANKRO	2964	2020-2021	2021	1	IRS 1	Fludora Fusion	Deltamethrin+Clothianidin	60	57	3	60	0	0	0	57	60	0.95	99	39	3
SAKASSOU	CSR-DM PUBLIC DE ADJEKRO	3391	2020-2021	2021	1	IRS 1	Fludora Fusion	Deltamethrin+Clothianidin	151	129	22	151	0	0	0	129	151	0.854305	184	33	22
SAKASSOU	CSR-DM PUBLIC DE ALLOKO-DJEKRO	3415	2020-2021	2021	1	IRS 1	Fludora Fusion	Deltamethrin+Clothianidin	134	119	15	134	0	0	0	119	134	0.88806	254	120	15
SAKASSOU	CSR-DM PUBLIC DE ANDOFOUE-BONOU	2747	2020-2021	2021	1	IRS 1	Fludora Fusion	Deltamethrin+Clothianidin	97	72	25	97	0	0	0	72	97	0.742268	169	72	25
SAKASSOU	CSR-DM PUBLIC DE ANO-ZUME	6190	2020-2021	2021	1	IRS 1	Fludora Fusion	Deltamethrin+Clothianidin	258	200	58	258	0	0	0	200	258	0.775194	338	80	58
SAKASSOU	CSR-DM PUBLIC DE ASSANDRE	12169	2020-2021	2021	1	IRS 1	Fludora Fusion	Deltamethrin+Clothianidin	210	184	26	210	0	0	0	184	210	0.87619	377	167	26
SAKASSOU	CSR-DM PUBLIC DE ASSIRIKRO	12169	2020-2021	2021	1	IRS 1	Fludora Fusion	Deltamethrin+Clothianidin	216	165	51	216	0	0	0	165	216	0.763889	351	135	51
SAKASSOU	CSR-DM PUBLIC DE AYAOU-SOKPA	8739	2020-2021	2021	1	IRS 1	Fludora Fusion	Deltamethrin+Clothianidin	68	51	17	68	0	0	0	51	68	0.75	93	25	17
SAKASSOU	CSR-DM PUBLIC DE KONGO	2591	2020-2021	2021	1	IRS 1	Fludora Fusion	Deltamethrin+Clothianidin	57	43	14	57	0	0	0	43	57	0.754386	108	51	14
SAKASSOU	CSR-DM PUBLIC DE N'GUESSAN POKOUKRO	9473	2020-2021	2021	1	IRS 1	Fludora Fusion	Deltamethrin+Clothianidin	220	175	45	220	0	0	0	175	220	0.795455	262	42	45
SAKASSOU	CSR-DM PUBLIC DE ODIAYE	4295	2020-2021	2021	1	IRS 1	Fludora Fusion	Deltamethrin+Clothianidin	76	43	33	76	0	0	0	43	76	0.565789	106	30	33
SAKASSOU	CSR-DM PUBLIC DE SOKOBO	7811	2020-2021	2021	1	IRS 1	Fludora Fusion	Deltamethrin+Clothianidin	149	112	37	149	0	0	0	112	149	0.751678	199	50	37
SAKASSOU	CSR-DM PUBLIC DE SOUAFOUE DJANHAN	4229	2020-2021	2021	1	IRS 1	Fludora Fusion	Deltamethrin+Clothianidin	56	47	9	56	0	0	0	47	56	0.839286	69	13	9
SAKASSOU	CSR-DM PUBLIC DE SRAN-BELAKRO	6534	2020-2021	2021	1	IRS 1	Fludora Fusion	Deltamethrin+Clothianidin	161	153	8	161	0	0	0	153	161	0.950311	240	79	8
SAKASSOU	CSR-DM PUBLIC DE YABLASSOU	8542	2020-2021	2021	1	IRS 1	Fludora Fusion	Deltamethrin+Clothianidin	86	56	30	86	0	0	0	56	86	0.651163	129	43	30
SAKASSOU	CSU-D PRIVE SAINTE MARTINE DE SAKASSOU	3299	2020-2021	2021	1	IRS 1	Fludora Fusion	Deltamethrin+Clothianidin	20	17	3	20	0	0	0	17	20	0.85	83	63	3
SAKASSOU	CSU PUBLIC SARENE	5135	2020-2021	2021	1	IRS 1	Fludora Fusion	Deltamethrin+Clothianidin	1	1	0	1	0	0	0	1	1	1	19	18	0
SAKASSOU	CSU-DM PUBLIC DE TOUMODI SAKASSOU	2721	2020-2021	2021	1	IRS 1	Fludora Fusion	Deltamethrin+Clothianidin	67	58	9	67	0	0	0	58	67	0.865672	85	18	9
SAKASSOU	CSU-DM PUBLIC DE SRAN-BONDOSSOU	3139	2020-2021	2021	1	IRS 2	Fludora Fusion	Deltamethrin+Clothianidin	104	103	1	104	0	0	0	103	104	0.990385	206	102	1
SAKASSOU	HG PUBLIC DE SAKASSOU	18536	2020-2021	2021	1	IRS 2	Fludora Fusion	Deltamethrin+Clothianidin	703	453	65	518	165	20	185	618	702	0.87909	1517	814	85
SAKASSOU	CSR-D PUBLIC D' ANDOBO-ALLUIBO	2100	2020-2021	2021	2	IRS 1	Fludora Fusion	Deltamethrin+Clothianidin	77	64	13	77	0	0	0	64	77	0.831169	135	58	13
SAKASSOU	CSR-D PUBLIC DE FOTO-KOUAMEKRO	6086	2020-2021	2021	2	IRS 1	Fludora Fusion	Deltamethrin+Clothianidin	55	51	4	55	0	0	0	51	55	0.927273	105	50	4
SAKASSOU	CSR-D PUBLIC DE KANANGOPLI	7651	2020-2021	2021	2	IRS 1	Fludora Fusion	Deltamethrin+Clothianidin	87	84	3	87	0	0	0	84	87	0.965517	145	58	3
SAKASSOU	CSR-D PUBLIC DE KANGRE	3322	2020-2021	2021	2	IRS 1	Fludora Fusion	Deltamethrin+Clothianidin	57	38	19	57	0	0	0	38	57	0.666667	94	37	19
SAKASSOU	CSR-D PUBLIC DE KONANKRO	2964	2020-2021	2021	2	IRS 1	Fludora Fusion	Deltamethrin+Clothianidin	122	118	4	122	0	0	0	118	122	0.967213	188	66	4
SAKASSOU	CSR-DM PUBLIC DE ADJEKRO	3391	2020-2021	2021	2	IRS 1	Fludora Fusion	Deltamethrin+Clothianidin	93	75	18	93	0	0	0	75	93	0.806452	138	45	18
SAKASSOU	CSR-DM PUBLIC DE ALLOKO-DJEKRO	3415	2020-2021	2021	2	IRS 1	Fludora Fusion	Deltamethrin+Clothianidin	185	176	9	185	0	0	0	176	185	0.951351	325	140	9
SAKASSOU	CSR-DM PUBLIC DE ANDOFOUE-BONOU	2747	2020-2021	2021	2	IRS 1	Fludora Fusion	Deltamethrin+Clothianidin	95	66	29	95	0	0	0	66	95	0.694737	144	49	29
SAKASSOU	CSR-DM PUBLIC DE ANO-ZUME	6190	2020-2021	2021	2	IRS 1	Fludora Fusion	Deltamethrin+Clothianidin	165	118	47	165	0	0	0	118	165	0.715152	215	50	47
SAKASSOU	CSR-DM PUBLIC DE ASSANDRE	12169	2020-2021	2021	2	IRS 1	Fludora Fusion	Deltamethrin+Clothianidin	134	119	15	134	0	0	0	119	134	0.88806	256	122	15
SAKASSOU	CSR-DM PUBLIC DE ASSIRIKRO	12169	2020-2021	2021	2	IRS 1	Fludora Fusion	Deltamethrin+Clothianidin	151	108	43	151	0	0	0	108	151	0.715232	312	161	43
SAKASSOU	CSR-DM PUBLIC DE AYAOU-SOKPA	8739	2020-2021	2021	2	IRS 1	Fludora Fusion	Deltamethrin+Clothianidin	9	7	2	9	0	0	0	7	9	0.777778	19	10	2
SAKASSOU	CSR-DM PUBLIC DE KONGO	2591	2020-2021	2021	2	IRS 1	Fludora Fusion	Deltamethrin+Clothianidin	58	42	16	58	0	0	0	42	58	0.724138	92	34	16
SAKASSOU	CSR-DM PUBLIC DE N'GUESSAN POKOUKRO	9473	2020-2021	2021	2	IRS 1	Fludora Fusion	Deltamethrin+Clothianidin	108	87	21	108	0	0	0	87	108	0.805556	125	17	21
SAKASSOU	CSR-DM PUBLIC DE ODIAYE	4295	2020-2021	2021	2	IRS 1	Fludora Fusion	Deltamethrin+Clothianidin	59	36	23	59	0	0	0	36	59	0.610169	85	26	23
SAKASSOU	CSR-DM PUBLIC DE SOKOBO	7811	2020-2021	2021	2	IRS 1	Fludora Fusion	Deltamethrin+Clothianidin	103	85	18	103	0	0	0	85	103	0.825243	161	58	18
SAKASSOU	CSR-DM PUBLIC DE SOUAFOUE DJANHAN	4229	2020-2021	2021	2	IRS 1	Fludora Fusion	Deltamethrin+Clothianidin	46	42	4	46	0	0	0	42	46	0.913043	70	24	4
SAKASSOU	CSR-DM PUBLIC DE SRAN-BELAKRO	6534	2020-2021	2021	2	IRS 1	Fludora Fusion	Deltamethrin+Clothianidin	83	78	5	83	0	0	0	78	83	0.939759	187	104	5
SAKASSOU	CSR-DM PUBLIC DE YABLASSOU	8542	2020-2021	2021	2	IRS 1	Fludora Fusion	Deltamethrin+Clothianidin	54	37	17	54	0	0	0	37	54	0.685185	115	61	17
SAKASSOU	CSU-D PRIVE SAINTE MARTINE DE SAKASSOU	3299	2020-2021	2021	2	IRS 1	Fludora Fusion	Deltamethrin+Clothianidin	12	12	0	12	0	0	0	12	12	1	69	57	0
SAKASSOU	CSU-DM PUBLIC DE SRAN-BONDOSSOU	3139	2020-2021	2021	2	IRS 1	Fludora Fusion	Deltamethrin+Clothianidin	101	91	10	101	0	0	0	91	101	0.90099	193	92	10
SAKASSOU	CSU-DM PUBLIC DE TOUMODI SAKASSOU	2721	2020-2021	2021	2	IRS 1	Fludora Fusion	Deltamethrin+Clothianidin	34	32	2	34	0	0	0	32	34	0.941176	60	26	2
SAKASSOU	HG PUBLIC DE SAKASSOU	18536	2020-2021	2021	2	IRS 1	Fludora Fusion	Deltamethrin+Clothianidin	547	319	44	363	145	39	184	464	547	0.848263	1225	678	83
SAKASSOU	CSR-D PUBLIC D' ANDOBO-ALLUIBO	2100	2020-2021	2021	3	IRS 1	Fludora Fusion	Deltamethrin+Clothianidin	205	175	30	205	0	0	0	175	205	0.853659	346	141	30
SAKASSOU	CSR-D PUBLIC DE FOTO-KOUAMEKRO	6086	2020-2021	2021	3	IRS 1	Fludora Fusion	Deltamethrin+Clothianidin	60	59	1	60	0	0	0	59	60	0.983333	158	98	1
SAKASSOU	CSR-D PUBLIC DE KANANGOPLI	7651	2020-2021	2021	3	IRS 1	Fludora Fusion	Deltamethrin+Clothianidin	77	75	2	77	0	0	0	75	77	0.974026	150	73	2
SAKASSOU	CSR-D PUBLIC DE KANGRE	3322	2020-2021	2021	3	IRS 1	Fludora Fusion	Deltamethrin+Clothianidin	64	43	21	64	0	0	0	43	64	0.671875	106	42	21
SAKASSOU	CSR-D PUBLIC DE KONANKRO	2964	2020-2021	2021	3	IRS 1	Fludora Fusion	Deltamethrin+Clothianidin	25	23	2	25	0	0	0	23	25	0.92	41	16	2
SAKASSOU	CSR-DM PUBLIC DE ADJEKRO	3391	2020-2021	2021	3	IRS 1	Fludora Fusion	Deltamethrin+Clothianidin	87	63	24	87	0	0	0	63	87	0.724138	127	40	24
SAKASSOU	CSR-DM PUBLIC DE ALLOKO-DJEKRO	3415	2020-2021	2021	3	IRS 1	Fludora Fusion	Deltamethrin+Clothianidin	98	82	16	98	0	0	0	82	98	0.836735	204	106	16
SAKASSOU	CSR-DM PUBLIC DE ANDOFOUE-BONOU	2747	2020-2021	2021	3	IRS 1	Fludora Fusion	Deltamethrin+Clothianidin	207	147	60	207	0	0	0	147	207	0.710145	304	97	60
SAKASSOU	CSR-DM PUBLIC DE ANO-ZUME	6190	2020-2021	2021	3	IRS 1	Fludora Fusion	Deltamethrin+Clothianidin	97	50	47	97	0	0	0	50	97	0.515464	162	65	47
SAKASSOU	CSR-DM PUBLIC DE ASSANDRE	12169	2020-2021	2021	3	IRS 1	Fludora Fusion	Deltamethrin+Clothianidin	207	184	23	207	0	0	0	184	207	0.888889	338	131	23
SAKASSOU	CSR-DM PUBLIC DE ASSIRIKRO	12169	2020-2021	2021	3	IRS 1	Fludora Fusion	Deltamethrin+Clothianidin	176	133	43	176	0	0	0	133	176	0.755682	413	237	43
SAKASSOU	CSR-DM PUBLIC DE AYAOU-SOKPA	8739	2020-2021	2021	3	IRS 1	Fludora Fusion	Deltamethrin+Clothianidin	68	53	15	68	0	0	0	53	68	0.779412	89	21	15
SAKASSOU	CSR-DM PUBLIC DE KONGO	2591	2020-2021	2021	3	IRS 1	Fludora Fusion	Deltamethrin+Clothianidin	76	53	23	76	0	0	0	53	76	0.697368	134	58	23
SAKASSOU	CSR-DM PUBLIC DE N'GUESSAN POKOUKRO	9473	2020-2021	2021	3	IRS 1	Fludora Fusion	Deltamethrin+Clothianidin	107	77	30	107	0	0	0	77	107	0.719626	132	25	30
SAKASSOU	CSR-DM PUBLIC DE ODIAYE	4295	2020-2021	2021	3	IRS 1	Fludora Fusion	Deltamethrin+Clothianidin	58	43	15	58	0	0	0	43	58	0.741379	96	38	15
SAKASSOU	CSR-DM PUBLIC DE SOKOBO	7811	2020-2021	2021	3	IRS 1	Fludora Fusion	Deltamethrin+Clothianidin	217	167	50	217	0	0	0	167	217	0.769585	316	99	50
SAKASSOU	CSR-DM PUBLIC DE SOUAFOUE DJANHAN	4229	2020-2021	2021	3	IRS 1	Fludora Fusion	Deltamethrin+Clothianidin	74	68	6	74	0	0	0	68	74	0.918919	112	38	6
SAKASSOU	CSR-DM PUBLIC DE SRAN-BELAKRO	6534	2020-2021	2021	3	IRS 1	Fludora Fusion	Deltamethrin+Clothianidin	102	101	1	102	0	0	0	101	102	0.990196	155	53	1
SAKASSOU	CSR-DM PUBLIC DE YABLASSOU	8542	2020-2021	2021	3	IRS 1	Fludora Fusion	Deltamethrin+Clothianidin	76	57	19	76	0	0	0	57	76	0.75	142	66	19
SAKASSOU	CSU-D PRIVE SAINTE MARTINE DE SAKASSOU	3299	2020-2021	2021	3	IRS 1	Fludora Fusion	Deltamethrin+Clothianidin	25	25	0	25	0	0	0	25	25	1	78	53	0
SAKASSOU	CSU PUBLIC SARENE	5135	2020-2021	2021	3	IRS 1	Fludora Fusion	Deltamethrin+Clothianidin	10	5	5	10	0	0	0	5	10	0.5	33	23	5
SAKASSOU	CSU-DM PUBLIC DE SRAN-BONDOSSOU	3139	2020-2021	2021	3	IRS 1	Fludora Fusion	Deltamethrin+Clothianidin	76	74	2	76	0	0	0	74	76	0.973684	147	71	2
SAKASSOU	CSU-DM PUBLIC DE TOUMODI SAKASSOU	2721	2020-2021	2021	3	IRS 1	Fludora Fusion	Deltamethrin+Clothianidin	30	27	3	30	0	0	0	27	30	0.9	51	21	3
SAKASSOU	HG PUBLIC DE SAKASSOU	18536	2020-2021	2021	3	IRS 1	Fludora Fusion	Deltamethrin+Clothianidin	696	398	54	452	176	68	244	574	690	0.824713	1600	904	122
SAKASSOU	CSR-D PUBLIC D' ANDOBO-ALLUIBO	2100	2020-2021	2021	4	IRS 1	Fludora Fusion	Deltamethrin+Clothianidin	135	123	12	135	0	0	0	123	135	0.911111	237	102	12
SAKASSOU	CSR-D PUBLIC DE FOTO-KOUAMEKRO	6086	2020-2021	2021	4	IRS 1	Fludora Fusion	Deltamethrin+Clothianidin	182	167	15	182	0	0	0	167	182	0.917582	288	106	15
SAKASSOU	CSR-D PUBLIC DE KANANGOPLI	7651	2020-2021	2021	4	IRS 1	Fludora Fusion	Deltamethrin+Clothianidin	195	195	0	195	0	0	0	195	195	1	319	124	0
SAKASSOU	CSR-D PUBLIC DE KANGRE	3322	2020-2021	2021	4	IRS 1	Fludora Fusion	Deltamethrin+Clothianidin	122	85	37	122	0	0	0	85	122	0.696721	187	65	37
SAKASSOU	CSR-D PUBLIC DE KONANKRO	2964	2020-2021	2021	4	IRS 1	Fludora Fusion	Deltamethrin+Clothianidin	106	97	9	106	0	0	0	97	106	0.915094	147	41	9
SAKASSOU	CSR-DM PUBLIC DE ADJEKRO	3391	2020-2021	2021	4	IRS 1	Fludora Fusion	Deltamethrin+Clothianidin	146	114	32	146	0	0	0	114	146	0.780822	194	48	32
SAKASSOU	CSR-DM PUBLIC DE ALLOKO-DJEKRO	3415	2020-2021	2021	4	IRS 1	Fludora Fusion	Deltamethrin+Clothianidin	176	149	27	176	0	0	0	149	176	0.846591	317	141	27
SAKASSOU	CSR-DM PUBLIC DE ANDOFOUE-BONOU	2747	2020-2021	2021	4	IRS 1	Fludora Fusion	Deltamethrin+Clothianidin	88	62	26	88	0	0	0	62	88	0.704545	142	54	26
SAKASSOU	CSR-DM PUBLIC DE ANO-ZUME	6190	2020-2021	2021	4	IRS 1	Fludora Fusion	Deltamethrin+Clothianidin	170	136	34	170	0	0	0	136	170	0.8	237	67	34
SAKASSOU	CSR-DM PUBLIC DE ASSANDRE	12169	2020-2021	2021	4	IRS 1	Fludora Fusion	Deltamethrin+Clothianidin	343	313	30	343	0	0	0	313	343	0.912536	576	233	30
SAKASSOU	CSR-DM PUBLIC DE ASSIRIKRO	12169	2020-2021	2021	4	IRS 1	Fludora Fusion	Deltamethrin+Clothianidin	374	303	71	374	0	0	0	303	374	0.81016	675	301	71
SAKASSOU	CSR-DM PUBLIC DE AYAOU-SOKPA	8739	2020-2021	2021	4	IRS 1	Fludora Fusion	Deltamethrin+Clothianidin	97	78	19	97	0	0	0	78	97	0.804124	125	28	19
SAKASSOU	CSR-DM PUBLIC DE KONGO	2591	2020-2021	2021	4	IRS 1	Fludora Fusion	Deltamethrin+Clothianidin	152	135	17	152	0	0	0	135	152	0.888158	185	33	17
SAKASSOU	CSR-DM PUBLIC DE N'GUESSAN POKOUKRO	9473	2020-2021	2021	4	IRS 1	Fludora Fusion	Deltamethrin+Clothianidin	300	245	55	300	0	0	0	245	300	0.816667	366	66	55
SAKASSOU	CSR-DM PUBLIC DE ODIAYE	4295	2020-2021	2021	4	IRS 1	Fludora Fusion	Deltamethrin+Clothianidin	128	93	35	128	0	0	0	93	128	0.726562	170	42	35
SAKASSOU	CSR-DM PUBLIC DE SOKOBO	7811	2020-2021	2021	4	IRS 1	Fludora Fusion	Deltamethrin+Clothianidin	336	276	60	336	0	0	0	276	336	0.821429	454	118	60
SAKASSOU	CSR-DM PUBLIC DE SOUAFOUE DJANHAN	4229	2020-2021	2021	4	IRS 1	Fludora Fusion	Deltamethrin+Clothianidin	132	129	3	132	0	0	0	129	132	0.977273	174	42	3
SAKASSOU	CSR-DM PUBLIC DE SRAN-BELAKRO	6534	2020-2021	2021	4	IRS 1	Fludora Fusion	Deltamethrin+Clothianidin	178	169	9	178	0	0	0	169	178	0.949438	220	42	9
SAKASSOU	CSR-DM PUBLIC DE YABLASSOU	8542	2020-2021	2021	4	IRS 1	Fludora Fusion	Deltamethrin+Clothianidin	165	132	33	165	0	0	0	132	165	0.8	230	65	33
SAKASSOU	CSU-D PRIVE SAINTE MARTINE DE SAKASSOU	3299	2020-2021	2021	4	IRS 1	Fludora Fusion	Deltamethrin+Clothianidin	42	40	1	41	1	0	1	41	41	0.97619	85	43	1
SAKASSOU	CSU PUBLIC SARENE	5135	2020-2021	2021	4	IRS 1	Fludora Fusion	Deltamethrin+Clothianidin	21	13	6	19	2	0	2	15	21	0.714286	52	31	6
SAKASSOU	CSU-DM PUBLIC DE SRAN-BONDOSSOU	3139	2020-2021	2021	4	IRS 1	Fludora Fusion	Deltamethrin+Clothianidin	142	138	4	142	0	0	0	138	142	0.971831	217	75	4
SAKASSOU	HG PUBLIC DE SAKASSOU	18536	2020-2021	2021	4	IRS 1	Fludora Fusion	Deltamethrin+Clothianidin	719	400	42	442	228	49	277	628	715	0.873435	1607	888	91
SAKASSOU	CSR-D PUBLIC D' ANDOBO-ALLUIBO	2100	2020-2021	2021	5	IRS 1	Fludora Fusion	Deltamethrin+Clothianidin	140	114	26	140	0	0	0	114	140	0.814286	244	104	26
SAKASSOU	CSR-D PUBLIC DE FOTO-KOUAMEKRO	6086	2020-2021	2021	5	IRS 1	Fludora Fusion	Deltamethrin+Clothianidin	110	105	5	110	0	0	0	105	110	0.954545	203	93	5
SAKASSOU	CSR-D PUBLIC DE KANANGOPLI	7651	2020-2021	2021	5	IRS 1	Fludora Fusion	Deltamethrin+Clothianidin	140	139	1	140	0	0	0	139	140	0.992857	221	81	1
SAKASSOU	CSR-D PUBLIC DE KANGRE	3322	2020-2021	2021	5	IRS 1	Fludora Fusion	Deltamethrin+Clothianidin	105	76	29	105	0	0	0	76	105	0.72381	154	49	29
SAKASSOU	CSR-D PUBLIC DE KONANKRO	2964	2020-2021	2021	5	IRS 1	Fludora Fusion	Deltamethrin+Clothianidin	62	58	4	62	0	0	0	58	62	0.935484	99	37	4
SAKASSOU	CSR-DM PUBLIC DE ADJEKRO	3391	2020-2021	2021	5	IRS 1	Fludora Fusion	Deltamethrin+Clothianidin	151	131	20	151	0	0	0	131	151	0.86755	182	31	20
SAKASSOU	CSR-DM PUBLIC DE ALLOKO-DJEKRO	3415	2020-2021	2021	5	IRS 1	Fludora Fusion	Deltamethrin+Clothianidin	139	125	14	139	0	0	0	125	139	0.899281	218	79	14
SAKASSOU	CSR-DM PUBLIC DE ANDOFOUE-BONOU	2747	2020-2021	2021	5	IRS 1	Fludora Fusion	Deltamethrin+Clothianidin	119	88	31	119	0	0	0	88	119	0.739496	149	30	31
SAKASSOU	CSR-DM PUBLIC DE ANO-ZUME	6190	2020-2021	2021	5	IRS 1	Fludora Fusion	Deltamethrin+Clothianidin	180	149	31	180	0	0	0	149	180	0.827778	258	78	31
SAKASSOU	CSR-DM PUBLIC DE ASSANDRE	12169	2020-2021	2021	5	IRS 1	Fludora Fusion	Deltamethrin+Clothianidin	249	221	28	249	0	0	0	221	249	0.88755	431	182	28
SAKASSOU	CSR-DM PUBLIC DE ASSIRIKRO	12169	2020-2021	2021	5	IRS 1	Fludora Fusion	Deltamethrin+Clothianidin	163	127	36	163	0	0	0	127	163	0.779141	535	372	36
SAKASSOU	CSR-DM PUBLIC DE AYAOU-SOKPA	8739	2020-2021	2021	5	IRS 1	Fludora Fusion	Deltamethrin+Clothianidin	104	95	9	104	0	0	0	95	104	0.913462	140	36	9
SAKASSOU	CSR-DM PUBLIC DE KONGO	2591	2020-2021	2021	5	IRS 1	Fludora Fusion	Deltamethrin+Clothianidin	126	107	19	126	0	0	0	107	126	0.849206	162	36	19
SAKASSOU	CSR-DM PUBLIC DE N'GUESSAN POKOUKRO	9473	2020-2021	2021	5	IRS 1	Fludora Fusion	Deltamethrin+Clothianidin	187	148	39	187	0	0	0	148	187	0.791444	250	63	39
SAKASSOU	CSR-DM PUBLIC DE ODIAYE	4295	2020-2021	2021	5	IRS 1	Fludora Fusion	Deltamethrin+Clothianidin	74	60	14	74	0	0	0	60	74	0.810811	134	60	14
SAKASSOU	CSR-DM PUBLIC DE SOKOBO	7811	2020-2021	2021	5	IRS 1	Fludora Fusion	Deltamethrin+Clothianidin	262	220	42	262	0	0	0	220	262	0.839695	358	96	42
SAKASSOU	CSR-DM PUBLIC DE SOUAFOUE DJANHAN	4229	2020-2021	2021	5	IRS 1	Fludora Fusion	Deltamethrin+Clothianidin	69	65	4	69	0	0	0	65	69	0.942029	101	32	4
SAKASSOU	CSR-DM PUBLIC DE SRAN-BELAKRO	6534	2020-2021	2021	5	IRS 1	Fludora Fusion	Deltamethrin+Clothianidin	148	138	10	148	0	0	0	138	148	0.932432	184	36	10
SAKASSOU	CSR-DM PUBLIC DE YABLASSOU	8542	2020-2021	2021	5	IRS 1	Fludora Fusion	Deltamethrin+Clothianidin	90	73	17	90	0	0	0	73	90	0.811111	159	69	17
SAKASSOU	CSU-D PRIVE SAINTE MARTINE DE SAKASSOU	3299	2020-2021	2021	5	IRS 1	Fludora Fusion	Deltamethrin+Clothianidin	20	19	1	20	0	0	0	19	20	0.95	67	47	1
SAKASSOU	CSU PUBLIC SARENE	5135	2020-2021	2021	5	IRS 1	Fludora Fusion	Deltamethrin+Clothianidin	16	12	1	13	2	1	3	14	15	0.875	32	16	2
SAKASSOU	CSU-DM PUBLIC DE SRAN-BONDOSSOU	3139	2020-2021	2021	5	IRS 1	Fludora Fusion	Deltamethrin+Clothianidin	125	109	16	125	0	0	0	109	125	0.872	231	106	16
SAKASSOU	CSU-DM PUBLIC DE TOUMODI SAKASSOU	2721	2020-2021	2021	5	IRS 1	Fludora Fusion	Deltamethrin+Clothianidin	14	12	2	14	0	0	0	12	14	0.857143	24	10	2
SAKASSOU	HG PUBLIC DE SAKASSOU	18536	2020-2021	2021	5	IRS 1	Fludora Fusion	Deltamethrin+Clothianidin	750	321	57	378	307	65	372	628	748	0.837333	1688	938	122
SAKASSOU	CSR-D PUBLIC D' ANDOBO-ALLUIBO	2100	2020-2021	2021	6	IRS 1	Fludora Fusion	Deltamethrin+Clothianidin	89	89	0	89	0	0	0	89	89	1	158	69	0
SAKASSOU	CSR-D PUBLIC DE FOTO-KOUAMEKRO	6086	2020-2021	2021	6	IRS 1	Fludora Fusion	Deltamethrin+Clothianidin	97	86	11	97	0	0	0	86	97	0.886598	140	43	11
SAKASSOU	CSR-D PUBLIC DE KANANGOPLI	7651	2020-2021	2021	6	IRS 1	Fludora Fusion	Deltamethrin+Clothianidin	140	138	2	140	0	0	0	138	140	0.985714	207	67	2
SAKASSOU	CSR-D PUBLIC DE KANGRE	3322	2020-2021	2021	6	IRS 1	Fludora Fusion	Deltamethrin+Clothianidin	75	59	16	75	0	0	0	59	75	0.786667	128	53	16
SAKASSOU	CSR-D PUBLIC DE KONANKRO	2964	2020-2021	2021	6	IRS 1	Fludora Fusion	Deltamethrin+Clothianidin	48	44	4	48	0	0	0	44	48	0.916667	82	34	4
SAKASSOU	CSR-DM PUBLIC DE ADJEKRO	3391	2020-2021	2021	6	IRS 1	Fludora Fusion	Deltamethrin+Clothianidin	136	120	16	136	0	0	0	120	136	0.882353	172	36	16
SAKASSOU	CSR-DM PUBLIC DE ALLOKO-DJEKRO	3415	2020-2021	2021	6	IRS 1	Fludora Fusion	Deltamethrin+Clothianidin	118	110	8	118	0	0	0	110	118	0.932203	224	106	8
SAKASSOU	CSR-DM PUBLIC DE ANDOFOUE-BONOU	2747	2020-2021	2021	6	IRS 1	Fludora Fusion	Deltamethrin+Clothianidin	16	10	6	16	0	0	0	10	16	0.625	23	7	6
SAKASSOU	CSR-DM PUBLIC DE ANO-ZUME	6190	2020-2021	2021	6	IRS 1	Fludora Fusion	Deltamethrin+Clothianidin	153	108	45	153	0	0	0	108	153	0.705882	227	74	45
SAKASSOU	CSR-DM PUBLIC DE ASSANDRE	12169	2020-2021	2021	6	IRS 1	Fludora Fusion	Deltamethrin+Clothianidin	217	197	20	217	0	0	0	197	217	0.907834	388	171	20
SAKASSOU	CSR-DM PUBLIC DE ASSIRIKRO	12169	2020-2021	2021	6	IRS 1	Fludora Fusion	Deltamethrin+Clothianidin	200	152	48	200	0	0	0	152	200	0.76	465	265	48
SAKASSOU	CSR-DM PUBLIC DE AYAOU-SOKPA	8739	2020-2021	2021	6	IRS 1	Fludora Fusion	Deltamethrin+Clothianidin	101	76	25	101	0	0	0	76	101	0.752475	123	22	25
SAKASSOU	CSR-DM PUBLIC DE KONGO	2591	2020-2021	2021	6	IRS 1	Fludora Fusion	Deltamethrin+Clothianidin	103	93	10	103	0	0	0	93	103	0.902913	151	48	10
SAKASSOU	CSR-DM PUBLIC DE N'GUESSAN POKOUKRO	9473	2020-2021	2021	6	IRS 1	Fludora Fusion	Deltamethrin+Clothianidin	159	136	23	159	0	0	0	136	159	0.855346	215	56	23
SAKASSOU	CSR-DM PUBLIC DE ODIAYE	4295	2020-2021	2021	6	IRS 1	Fludora Fusion	Deltamethrin+Clothianidin	67	55	12	67	0	0	0	55	67	0.820896	122	55	12
SAKASSOU	CSR-DM PUBLIC DE SOKOBO	7811	2020-2021	2021	6	IRS 1	Fludora Fusion	Deltamethrin+Clothianidin	188	153	35	188	0	0	0	153	188	0.81383	246	58	35
SAKASSOU	CSR-DM PUBLIC DE SOUAFOUE DJANHAN	4229	2020-2021	2021	6	IRS 1	Fludora Fusion	Deltamethrin+Clothianidin	69	62	7	69	0	0	0	62	69	0.898551	98	29	7
SAKASSOU	CSR-DM PUBLIC DE SRAN-BELAKRO	6534	2020-2021	2021	6	IRS 1	Fludora Fusion	Deltamethrin+Clothianidin	173	159	14	173	0	0	0	159	173	0.919075	248	75	14
SAKASSOU	CSR-DM PUBLIC DE YABLASSOU	8542	2020-2021	2021	6	IRS 1	Fludora Fusion	Deltamethrin+Clothianidin	102	78	24	102	0	0	0	78	102	0.764706	180	78	24
SAKASSOU	CSU-D PRIVE SAINTE MARTINE DE SAKASSOU	3299	2020-2021	2021	6	IRS 1	Fludora Fusion	Deltamethrin+Clothianidin	16	16	0	16	0	0	0	16	16	1	56	40	0
SAKASSOU	CSU PUBLIC SARENE	5135	2020-2021	2021	6	IRS 1	Fludora Fusion	Deltamethrin+Clothianidin	21	17	4	21	0	0	0	17	21	0.809524	44	23	4
SAKASSOU	CSU-DM PUBLIC DE SRAN-BONDOSSOU	3139	2020-2021	2021	6	IRS 1	Fludora Fusion	Deltamethrin+Clothianidin	106	83	23	106	0	0	0	83	106	0.783019	191	85	23
SAKASSOU	CSU-DM PUBLIC DE TOUMODI SAKASSOU	2721	2020-2021	2021	6	IRS 1	Fludora Fusion	Deltamethrin+Clothianidin	54	45	9	54	0	0	0	45	54	0.833333	92	38	9
SAKASSOU	HG PUBLIC DE SAKASSOU	18536	2020-2021	2021	6	IRS 1	Fludora Fusion	Deltamethrin+Clothianidin	401	260	42	302	66	33	99	326	401	0.812968	937	536	75
SAKASSOU	CSR-D PUBLIC D' ANDOBO-ALLUIBO	2100	2020-2021	2021	7	IRS 1	Fludora Fusion	Deltamethrin+Clothianidin	167	141	26	167	0	0	0	141	167	0.844311	226	59	26
SAKASSOU	CSR-D PUBLIC DE FOTO-KOUAMEKRO	6086	2020-2021	2021	7	IRS 1	Fludora Fusion	Deltamethrin+Clothianidin	87	85	2	87	0	0	0	85	87	0.977011	141	54	2
SAKASSOU	CSR-D PUBLIC DE KANANGOPLI	7651	2020-2021	2021	7	IRS 1	Fludora Fusion	Deltamethrin+Clothianidin	135	130	5	135	0	0	0	130	135	0.962963	227	92	5
SAKASSOU	CSR-D PUBLIC DE KANGRE	3322	2020-2021	2021	7	IRS 1	Fludora Fusion	Deltamethrin+Clothianidin	88	76	12	88	0	0	0	76	88	0.863636	114	26	12
SAKASSOU	CSR-D PUBLIC DE KONANKRO	2964	2020-2021	2021	7	IRS 1	Fludora Fusion	Deltamethrin+Clothianidin	86	83	3	86	0	0	0	83	86	0.965116	119	33	3
SAKASSOU	CSR-DM PUBLIC DE ADJEKRO	3391	2020-2021	2021	7	IRS 1	Fludora Fusion	Deltamethrin+Clothianidin	148	124	24	148	0	0	0	124	148	0.837838	175	27	24
SAKASSOU	CSR-DM PUBLIC DE ALLOKO-DJEKRO	3415	2020-2021	2021	7	IRS 1	Fludora Fusion	Deltamethrin+Clothianidin	160	145	15	160	0	0	0	145	160	0.90625	245	85	15
SAKASSOU	CSR-DM PUBLIC DE ANDOFOUE-BONOU	2747	2020-2021	2021	7	IRS 1	Fludora Fusion	Deltamethrin+Clothianidin	86	72	14	86	0	0	0	72	86	0.837209	129	43	14
SAKASSOU	CSR-DM PUBLIC DE ANO-ZUME	6190	2020-2021	2021	7	IRS 1	Fludora Fusion	Deltamethrin+Clothianidin	252	213	39	252	0	0	0	213	252	0.845238	323	71	39
SAKASSOU	CSR-DM PUBLIC DE ASSANDRE	12169	2020-2021	2021	7	IRS 1	Fludora Fusion	Deltamethrin+Clothianidin	290	263	27	290	0	0	0	263	290	0.906897	449	159	27
SAKASSOU	CSR-DM PUBLIC DE ASSIRIKRO	12169	2020-2021	2021	7	IRS 1	Fludora Fusion	Deltamethrin+Clothianidin	333	257	76	333	0	0	0	257	333	0.771772	488	155	76
SAKASSOU	CSR-DM PUBLIC DE AYAOU-SOKPA	8739	2020-2021	2021	7	IRS 1	Fludora Fusion	Deltamethrin+Clothianidin	130	105	25	130	0	0	0	105	130	0.807692	152	22	25
SAKASSOU	CSR-DM PUBLIC DE KONGO	2591	2020-2021	2021	7	IRS 1	Fludora Fusion	Deltamethrin+Clothianidin	168	145	23	168	0	0	0	145	168	0.863095	215	47	23
SAKASSOU	CSR-DM PUBLIC DE N'GUESSAN POKOUKRO	9473	2020-2021	2021	7	IRS 1	Fludora Fusion	Deltamethrin+Clothianidin	208	170	38	208	0	0	0	170	208	0.817308	247	39	38
SAKASSOU	CSR-DM PUBLIC DE ODIAYE	4295	2020-2021	2021	7	IRS 1	Fludora Fusion	Deltamethrin+Clothianidin	66	54	12	66	0	0	0	54	66	0.818182	92	26	12
SAKASSOU	CSR-DM PUBLIC DE SOKOBO	7811	2020-2021	2021	7	IRS 1	Fludora Fusion	Deltamethrin+Clothianidin	257	224	33	257	0	0	0	224	257	0.871595	347	90	33
SAKASSOU	CSR-DM PUBLIC DE SOUAFOUE DJANHAN	4229	2020-2021	2021	7	IRS 1	Fludora Fusion	Deltamethrin+Clothianidin	78	74	4	78	0	0	0	74	78	0.948718	105	27	4
SAKASSOU	CSR-DM PUBLIC DE SRAN-BELAKRO	6534	2020-2021	2021	7	IRS 1	Fludora Fusion	Deltamethrin+Clothianidin	307	294	13	307	0	0	0	294	307	0.957655	359	52	13
SAKASSOU	CSR-DM PUBLIC DE YABLASSOU	8542	2020-2021	2021	7	IRS 1	Fludora Fusion	Deltamethrin+Clothianidin	106	81	25	106	0	0	0	81	106	0.764151	183	77	25
SAKASSOU	CSU-D PRIVE SAINTE MARTINE DE SAKASSOU	3299	2020-2021	2021	7	IRS 1	Fludora Fusion	Deltamethrin+Clothianidin	27	26	0	26	1	0	1	27	26	1	91	64	0
SAKASSOU	CSU PUBLIC SARENE	5135	2020-2021	2021	7	IRS 1	Fludora Fusion	Deltamethrin+Clothianidin	31	22	4	26	2	3	5	24	28	0.774194	50	19	7
SAKASSOU	CSU-DM PUBLIC DE SRAN-BONDOSSOU	3139	2020-2021	2021	7	IRS 1	Fludora Fusion	Deltamethrin+Clothianidin	58	43	15	58	0	0	0	43	58	0.741379	347	289	15
SAKASSOU	CSU-DM PUBLIC DE TOUMODI SAKASSOU	2721	2020-2021	2021	7	IRS 1	Fludora Fusion	Deltamethrin+Clothianidin	70	65	5	70	0	0	0	65	70	0.928571	109	39	5
SAKASSOU	HG PUBLIC DE SAKASSOU	18536	2020-2021	2021	7	IRS 1	Fludora Fusion	Deltamethrin+Clothianidin	696	290	40	330	310	56	366	600	693	0.862069	1336	640	96
SAKASSOU	CSR-D PUBLIC D' ANDOBO-ALLUIBO	2100	2020-2021	2021	8	IRS 1	Fludora Fusion	Deltamethrin+Clothianidin	251	227	24	251	0	0	0	227	251	0.904382	313	62	24
SAKASSOU	CSR-D PUBLIC DE FOTO-KOUAMEKRO	6086	2020-2021	2021	8	IRS 1	Fludora Fusion	Deltamethrin+Clothianidin	88	81	7	88	0	0	0	81	88	0.920455	151	63	7
SAKASSOU	CSR-D PUBLIC DE KANANGOPLI	7651	2020-2021	2021	8	IRS 1	Fludora Fusion	Deltamethrin+Clothianidin	220	220	0	220	0	0	0	220	220	1	305	85	0
SAKASSOU	CSR-D PUBLIC DE KANGRE	3322	2020-2021	2021	8	IRS 1	Fludora Fusion	Deltamethrin+Clothianidin	165	141	24	165	0	0	0	141	165	0.854545	179	14	24
SAKASSOU	CSR-D PUBLIC DE KONANKRO	2964	2020-2021	2021	8	IRS 1	Fludora Fusion	Deltamethrin+Clothianidin	169	155	14	169	0	0	0	155	169	0.91716	206	37	14
SAKASSOU	CSR-DM PUBLIC DE ADJEKRO	3391	2020-2021	2021	8	IRS 1	Fludora Fusion	Deltamethrin+Clothianidin	230	194	36	230	0	0	0	194	230	0.843478	272	42	36
SAKASSOU	CSR-DM PUBLIC DE ALLOKO-DJEKRO	3415	2020-2021	2021	8	IRS 1	Fludora Fusion	Deltamethrin+Clothianidin	214	205	9	214	0	0	0	205	214	0.957944	312	98	9
SAKASSOU	CSR-DM PUBLIC DE ANDOFOUE-BONOU	2747	2020-2021	2021	8	IRS 1	Fludora Fusion	Deltamethrin+Clothianidin	291	272	19	291	0	0	0	272	291	0.934708	377	86	19
SAKASSOU	CSR-DM PUBLIC DE ANO-ZUME	6190	2020-2021	2021	8	IRS 1	Fludora Fusion	Deltamethrin+Clothianidin	341	307	34	341	0	0	0	307	341	0.900293	382	41	34
SAKASSOU	CSR-DM PUBLIC DE ASSANDRE	12169	2020-2021	2021	8	IRS 1	Fludora Fusion	Deltamethrin+Clothianidin	598	527	71	598	0	0	0	527	598	0.881271	727	129	71
SAKASSOU	CSR-DM PUBLIC DE ASSIRIKRO	12169	2020-2021	2021	8	IRS 1	Fludora Fusion	Deltamethrin+Clothianidin	389	349	40	389	0	0	0	349	389	0.897172	649	260	40
SAKASSOU	CSR-DM PUBLIC DE AYAOU-SOKPA	8739	2020-2021	2021	8	IRS 1	Fludora Fusion	Deltamethrin+Clothianidin	252	206	46	252	0	0	0	206	252	0.81746	336	84	46
SAKASSOU	CSR-DM PUBLIC DE KONGO	2591	2020-2021	2021	8	IRS 1	Fludora Fusion	Deltamethrin+Clothianidin	234	207	27	234	0	0	0	207	234	0.884615	261	27	27
SAKASSOU	CSR-DM PUBLIC DE N'GUESSAN POKOUKRO	9473	2020-2021	2021	8	IRS 1	Fludora Fusion	Deltamethrin+Clothianidin	264	222	42	264	0	0	0	222	264	0.840909	294	30	42
SAKASSOU	CSR-DM PUBLIC DE ODIAYE	4295	2020-2021	2021	8	IRS 1	Fludora Fusion	Deltamethrin+Clothianidin	91	62	29	91	0	0	0	62	91	0.681319	123	32	29
SAKASSOU	CSR-DM PUBLIC DE SOKOBO	7811	2020-2021	2021	8	IRS 1	Fludora Fusion	Deltamethrin+Clothianidin	276	239	37	276	0	0	0	239	276	0.865942	344	68	37
SAKASSOU	CSR-DM PUBLIC DE SOUAFOUE DJANHAN	4229	2020-2021	2021	8	IRS 1	Fludora Fusion	Deltamethrin+Clothianidin	135	129	6	135	0	0	0	129	135	0.955556	161	26	6
SAKASSOU	CSR-DM PUBLIC DE SRAN-BELAKRO	6534	2020-2021	2021	8	IRS 1	Fludora Fusion	Deltamethrin+Clothianidin	346	339	7	346	0	0	0	339	346	0.979769	409	63	7
SAKASSOU	CSR-DM PUBLIC DE YABLASSOU	8542	2020-2021	2021	8	IRS 1	Fludora Fusion	Deltamethrin+Clothianidin	121	104	17	121	0	0	0	104	121	0.859504	214	93	17
SAKASSOU	CSU-D PRIVE SAINTE MARTINE DE SAKASSOU	3299	2020-2021	2021	8	IRS 1	Fludora Fusion	Deltamethrin+Clothianidin	43	43	0	43	0	0	0	43	43	1	107	64	0
SAKASSOU	CSU PUBLIC SARENE	5135	2020-2021	2021	8	IRS 1	Fludora Fusion	Deltamethrin+Clothianidin	70	63	4	67	1	2	3	64	67	0.914286	132	62	6
SAKASSOU	CSU-DM PUBLIC DE SRAN-BONDOSSOU	3139	2020-2021	2021	8	IRS 1	Fludora Fusion	Deltamethrin+Clothianidin	137	123	14	137	0	0	0	123	137	0.89781	215	78	14
SAKASSOU	CSU-DM PUBLIC DE TOUMODI SAKASSOU	2721	2020-2021	2021	8	IRS 1	Fludora Fusion	Deltamethrin+Clothianidin	173	155	16	171	2	0	2	157	171	0.907514	225	52	16
SAKASSOU	HG PUBLIC DE SAKASSOU	18536	2020-2021	2021	8	IRS 1	Fludora Fusion	Deltamethrin+Clothianidin	964	384	31	415	443	106	549	827	962	0.857884	1710	746	137
SAKASSOU	CSU-DM PUBLIC DE SRAN-BONDOSSOU	3139	2021-2022	2021	9	IRS 1	Fludora Fusion	Deltamethrin+Clothianidin	109	109	0	109	0	0	0	109	109	1	408	299	0
SAKASSOU	CSU-DM PUBLIC DE TOUMODI SAKASSOU	2721	2021-2022	2021	9	IRS 1	Fludora Fusion	Deltamethrin+Clothianidin	32	23	9	32	0	0	0	23	32	0.71875	55	23	9
SAKASSOU	HG PUBLIC DE SAKASSOU	18536	2021-2022	2021	9	IRS 1	Fludora Fusion	Deltamethrin+Clothianidin	630	299	35	334	222	74	296	521	629	0.826984	1389	759	109
SAKASSOU	CSR-D PUBLIC D' ANDOBO-ALLUIBO	2100	2021-2022	2021	9	IRS 2	Fludora Fusion	Deltamethrin+Clothianidin	93	73	20	93	0	0	0	73	93	0.784946	143	50	20
SAKASSOU	CSR-D PUBLIC DE FOTO-KOUAMEKRO	6086	2021-2022	2021	9	IRS 2	Fludora Fusion	Deltamethrin+Clothianidin	58	47	11	58	0	0	0	47	58	0.810345	97	39	11
SAKASSOU	CSR-D PUBLIC DE KANANGOPLI	7651	2021-2022	2021	9	IRS 2	Fludora Fusion	Deltamethrin+Clothianidin	145	138	7	145	0	0	0	138	145	0.951724	265	120	7
SAKASSOU	CSR-D PUBLIC DE KANGRE	3322	2021-2022	2021	9	IRS 2	Fludora Fusion	Deltamethrin+Clothianidin	208	168	40	208	0	0	0	168	208	0.807692	254	46	40
SAKASSOU	CSR-D PUBLIC DE KONANKRO	2964	2021-2022	2021	9	IRS 2	Fludora Fusion	Deltamethrin+Clothianidin	84	78	6	84	0	0	0	78	84	0.928571	115	31	6
SAKASSOU	CSR-DM PUBLIC DE ADJEKRO	3391	2021-2022	2021	9	IRS 2	Fludora Fusion	Deltamethrin+Clothianidin	127	90	37	127	0	0	0	90	127	0.708661	149	22	37
SAKASSOU	CSR-DM PUBLIC DE ALLOKO-DJEKRO	3415	2021-2022	2021	9	IRS 2	Fludora Fusion	Deltamethrin+Clothianidin	118	100	18	118	0	0	0	100	118	0.847458	199	81	18
SAKASSOU	CSR-DM PUBLIC DE ANDOFOUE-BONOU	2747	2021-2022	2021	9	IRS 2	Fludora Fusion	Deltamethrin+Clothianidin	85	75	10	85	0	0	0	75	85	0.882353	143	58	10
SAKASSOU	CSR-DM PUBLIC DE ANO-ZUME	6190	2021-2022	2021	9	IRS 2	Fludora Fusion	Deltamethrin+Clothianidin	237	196	41	237	0	0	0	196	237	0.827004	297	60	41
SAKASSOU	CSR-DM PUBLIC DE ASSANDRE	12169	2021-2022	2021	9	IRS 2	Fludora Fusion	Deltamethrin+Clothianidin	298	253	45	298	0	0	0	253	298	0.848993	436	138	45
SAKASSOU	CSR-DM PUBLIC DE ASSIRIKRO	12169	2021-2022	2021	9	IRS 2	Fludora Fusion	Deltamethrin+Clothianidin	270	218	52	270	0	0	0	218	270	0.807407	413	143	52
SAKASSOU	CSR-DM PUBLIC DE AYAOU-SOKPA	8739	2021-2022	2021	9	IRS 2	Fludora Fusion	Deltamethrin+Clothianidin	103	84	19	103	0	0	0	84	103	0.815534	146	43	19
SAKASSOU	CSR-DM PUBLIC DE KONGO	2591	2021-2022	2021	9	IRS 2	Fludora Fusion	Deltamethrin+Clothianidin	111	87	24	111	0	0	0	87	111	0.783784	128	17	24
SAKASSOU	CSR-DM PUBLIC DE N'GUESSAN POKOUKRO	9473	2021-2022	2021	9	IRS 2	Fludora Fusion	Deltamethrin+Clothianidin	282	200	82	282	0	0	0	200	282	0.70922	327	45	82
SAKASSOU	CSR-DM PUBLIC DE ODIAYE	4295	2021-2022	2021	9	IRS 2	Fludora Fusion	Deltamethrin+Clothianidin	76	40	36	76	0	0	0	40	76	0.526316	103	27	36
SAKASSOU	CSR-DM PUBLIC DE SOKOBO	7811	2021-2022	2021	9	IRS 2	Fludora Fusion	Deltamethrin+Clothianidin	174	123	51	174	0	0	0	123	174	0.706897	241	67	51
SAKASSOU	CSR-DM PUBLIC DE SOUAFOUE DJANHAN	4229	2021-2022	2021	9	IRS 2	Fludora Fusion	Deltamethrin+Clothianidin	99	97	2	99	0	0	0	97	99	0.979798	125	26	2
SAKASSOU	CSR-DM PUBLIC DE SRAN-BELAKRO	6534	2021-2022	2021	9	IRS 2	Fludora Fusion	Deltamethrin+Clothianidin	184	179	5	184	0	0	0	179	184	0.972826	235	51	5
SAKASSOU	CSR-DM PUBLIC DE YABLASSOU	8542	2021-2022	2021	9	IRS 2	Fludora Fusion	Deltamethrin+Clothianidin	91	79	12	91	0	0	0	79	91	0.868132	206	115	12
SAKASSOU	CSU-D PRIVE SAINTE MARTINE DE SAKASSOU	3299	2021-2022	2021	9	IRS 2	Fludora Fusion	Deltamethrin+Clothianidin	17	17	0	17	0	0	0	17	17	1	75	58	0
SAKASSOU	CSU PUBLIC SARENE	5135	2021-2022	2021	9	IRS 2	Fludora Fusion	Deltamethrin+Clothianidin	2	1	1	2	0	0	0	1	2	0.5	7	5	1
SAKASSOU	CSR-D PUBLIC D' ANDOBO-ALLUIBO	2100	2021-2022	2021	10	IRS 2	Fludora Fusion	Deltamethrin+Clothianidin	102	87	15	102	0	0	0	87	102	0.852941	158	56	15
SAKASSOU	CSR-D PUBLIC DE FOTO-KOUAMEKRO	6086	2021-2022	2021	10	IRS 2	Fludora Fusion	Deltamethrin+Clothianidin	50	45	5	50	0	0	0	45	50	0.9	98	48	5
SAKASSOU	CSR-D PUBLIC DE KANANGOPLI	7651	2021-2022	2021	10	IRS 2	Fludora Fusion	Deltamethrin+Clothianidin	95	93	2	95	0	0	0	93	95	0.978947	159	64	2
SAKASSOU	CSR-D PUBLIC DE KANGRE	3322	2021-2022	2021	10	IRS 2	Fludora Fusion	Deltamethrin+Clothianidin	47	36	11	47	0	0	0	36	47	0.765957	75	28	11
SAKASSOU	CSR-D PUBLIC DE KONANKRO	2964	2021-2022	2021	10	IRS 2	Fludora Fusion	Deltamethrin+Clothianidin	48	41	7	48	0	0	0	41	48	0.854167	63	15	7
SAKASSOU	CSR-DM PUBLIC DE ADJEKRO	3391	2021-2022	2021	10	IRS 2	Fludora Fusion	Deltamethrin+Clothianidin	63	50	13	63	0	0	0	50	63	0.793651	100	37	13
SAKASSOU	CSR-DM PUBLIC DE ALLOKO-DJEKRO	3415	2021-2022	2021	10	IRS 2	Fludora Fusion	Deltamethrin+Clothianidin	119	113	6	119	0	0	0	113	119	0.94958	169	50	6
SAKASSOU	CSR-DM PUBLIC DE ANDOFOUE-BONOU	2747	2021-2022	2021	10	IRS 2	Fludora Fusion	Deltamethrin+Clothianidin	72	62	10	72	0	0	0	62	72	0.861111	118	46	10
SAKASSOU	CSR-DM PUBLIC DE ANO-ZUME	6190	2021-2022	2021	10	IRS 2	Fludora Fusion	Deltamethrin+Clothianidin	148	114	34	148	0	0	0	114	148	0.77027	193	45	34
SAKASSOU	CSR-DM PUBLIC DE ASSANDRE	12169	2021-2022	2021	10	IRS 2	Fludora Fusion	Deltamethrin+Clothianidin	248	217	31	248	0	0	0	217	248	0.875	342	94	31
SAKASSOU	CSR-DM PUBLIC DE ASSIRIKRO	12169	2021-2022	2021	10	IRS 2	Fludora Fusion	Deltamethrin+Clothianidin	161	133	28	161	0	0	0	133	161	0.826087	306	145	28
SAKASSOU	CSR-DM PUBLIC DE AYAOU-SOKPA	8739	2021-2022	2021	10	IRS 2	Fludora Fusion	Deltamethrin+Clothianidin	84	63	21	84	0	0	0	63	84	0.75	110	26	21
SAKASSOU	CSR-DM PUBLIC DE KONGO	2591	2021-2022	2021	10	IRS 2	Fludora Fusion	Deltamethrin+Clothianidin	103	94	9	103	0	0	0	94	103	0.912621	120	17	9
SAKASSOU	CSR-DM PUBLIC DE N'GUESSAN POKOUKRO	9473	2021-2022	2021	10	IRS 2	Fludora Fusion	Deltamethrin+Clothianidin	232	201	31	232	0	0	0	201	232	0.866379	300	68	31
SAKASSOU	CSR-DM PUBLIC DE ODIAYE	4295	2021-2022	2021	10	IRS 2	Fludora Fusion	Deltamethrin+Clothianidin	61	33	28	61	0	0	0	33	61	0.540984	93	32	28
SAKASSOU	CSR-DM PUBLIC DE SOKOBO	7811	2021-2022	2021	10	IRS 2	Fludora Fusion	Deltamethrin+Clothianidin	143	103	40	143	0	0	0	103	143	0.72028	192	49	40
SAKASSOU	CSR-DM PUBLIC DE SOUAFOUE DJANHAN	4229	2021-2022	2021	10	IRS 2	Fludora Fusion	Deltamethrin+Clothianidin	60	60	0	60	0	0	0	60	60	1	79	19	0
SAKASSOU	CSR-DM PUBLIC DE SRAN-BELAKRO	6534	2021-2022	2021	10	IRS 2	Fludora Fusion	Deltamethrin+Clothianidin	263	251	12	263	0	0	0	251	263	0.954373	303	40	12
SAKASSOU	CSR-DM PUBLIC DE YABLASSOU	8542	2021-2022	2021	10	IRS 2	Fludora Fusion	Deltamethrin+Clothianidin	63	51	12	63	0	0	0	51	63	0.809524	148	85	12
SAKASSOU	CSU-D PRIVE SAINTE MARTINE DE SAKASSOU	3299	2021-2022	2021	10	IRS 2	Fludora Fusion	Deltamethrin+Clothianidin	12	11	1	12	0	0	0	11	12	0.916667	76	64	1
SAKASSOU	CSU PUBLIC SARENE	5135	2021-2022	2021	10	IRS 2	Fludora Fusion	Deltamethrin+Clothianidin	3	3	0	3	0	0	0	3	3	1	7	4	0
SAKASSOU	CSU-DM PUBLIC DE SRAN-BONDOSSOU	3139	2021-2022	2021	10	IRS 2	Fludora Fusion	Deltamethrin+Clothianidin	89	89	0	89	0	0	0	89	89	1	305	216	0
SAKASSOU	CSU-DM PUBLIC DE TOUMODI SAKASSOU	2721	2021-2022	2021	10	IRS 2	Fludora Fusion	Deltamethrin+Clothianidin	49	43	6	49	0	0	0	43	49	0.877551	83	34	6
SAKASSOU	HG PUBLIC DE SAKASSOU	18536	2021-2022	2021	10	IRS 2	Fludora Fusion	Deltamethrin+Clothianidin	774	411	62	473	225	76	301	636	773	0.821705	1717	943	138
SAKASSOU	CSR-D PUBLIC D' ANDOBO-ALLUIBO	2100	2021-2022	2021	11	IRS 2	Fludora Fusion	Deltamethrin+Clothianidin	103	97	6	103	0	0	0	97	103	0.941748	168	65	6
SAKASSOU	CSR-D PUBLIC DE FOTO-KOUAMEKRO	6086	2021-2022	2021	11	IRS 2	Fludora Fusion	Deltamethrin+Clothianidin	60	55	5	60	0	0	0	55	60	0.916667	130	70	5
SAKASSOU	CSR-D PUBLIC DE KANANGOPLI	7651	2021-2022	2021	11	IRS 2	Fludora Fusion	Deltamethrin+Clothianidin	96	92	4	96	0	0	0	92	96	0.958333	160	64	4
SAKASSOU	CSR-D PUBLIC DE KANGRE	3322	2021-2022	2021	11	IRS 2	Fludora Fusion	Deltamethrin+Clothianidin	76	59	17	76	0	0	0	59	76	0.776316	114	38	17
SAKASSOU	CSR-D PUBLIC DE KONANKRO	2964	2021-2022	2021	11	IRS 2	Fludora Fusion	Deltamethrin+Clothianidin	33	28	5	33	0	0	0	28	33	0.848485	54	21	5
SAKASSOU	CSR-DM PUBLIC DE ADJEKRO	3391	2021-2022	2021	11	IRS 2	Fludora Fusion	Deltamethrin+Clothianidin	101	74	27	101	0	0	0	74	101	0.732673	138	37	27
SAKASSOU	CSR-DM PUBLIC DE ALLOKO-DJEKRO	3415	2021-2022	2021	11	IRS 2	Fludora Fusion	Deltamethrin+Clothianidin	111	97	14	111	0	0	0	97	111	0.873874	158	47	14
SAKASSOU	CSR-DM PUBLIC DE ANDOFOUE-BONOU	2747	2021-2022	2021	11	IRS 2	Fludora Fusion	Deltamethrin+Clothianidin	74	68	6	74	0	0	0	68	74	0.918919	129	55	6
SAKASSOU	CSR-DM PUBLIC DE ANO-ZUME	6190	2021-2022	2021	11	IRS 2	Fludora Fusion	Deltamethrin+Clothianidin	81	62	19	81	0	0	0	62	81	0.765432	111	30	19
SAKASSOU	CSR-DM PUBLIC DE ASSANDRE	12169	2021-2022	2021	11	IRS 2	Fludora Fusion	Deltamethrin+Clothianidin	213	182	31	213	0	0	0	182	213	0.85446	339	126	31
SAKASSOU	CSR-DM PUBLIC DE ASSIRIKRO	12169	2021-2022	2021	11	IRS 2	Fludora Fusion	Deltamethrin+Clothianidin	148	132	16	148	0	0	0	132	148	0.891892	297	149	16
SAKASSOU	CSR-DM PUBLIC DE AYAOU-SOKPA	8739	2021-2022	2021	11	IRS 2	Fludora Fusion	Deltamethrin+Clothianidin	173	150	23	173	0	0	0	150	173	0.867052	246	73	23
SAKASSOU	CSR-DM PUBLIC DE KONGO	2591	2021-2022	2021	11	IRS 2	Fludora Fusion	Deltamethrin+Clothianidin	143	122	21	143	0	0	0	122	143	0.853147	172	29	21
SAKASSOU	CSR-DM PUBLIC DE N'GUESSAN POKOUKRO	9473	2021-2022	2021	11	IRS 2	Fludora Fusion	Deltamethrin+Clothianidin	154	120	34	154	0	0	0	120	154	0.779221	205	51	34
SAKASSOU	CSR-DM PUBLIC DE ODIAYE	4295	2021-2022	2021	11	IRS 2	Fludora Fusion	Deltamethrin+Clothianidin	108	51	57	108	0	0	0	51	108	0.472222	172	64	57
SAKASSOU	CSR-DM PUBLIC DE SOKOBO	7811	2021-2022	2021	11	IRS 2	Fludora Fusion	Deltamethrin+Clothianidin	104	76	28	104	0	0	0	76	104	0.730769	143	39	28
SAKASSOU	CSR-DM PUBLIC DE SOUAFOUE DJANHAN	4229	2021-2022	2021	11	IRS 2	Fludora Fusion	Deltamethrin+Clothianidin	67	65	2	67	0	0	0	65	67	0.970149	96	29	2
SAKASSOU	CSR-DM PUBLIC DE SRAN-BELAKRO	6534	2021-2022	2021	11	IRS 2	Fludora Fusion	Deltamethrin+Clothianidin	235	223	12	235	0	0	0	223	235	0.948936	277	42	12
SAKASSOU	CSR-DM PUBLIC DE YABLASSOU	8542	2021-2022	2021	11	IRS 2	Fludora Fusion	Deltamethrin+Clothianidin	55	35	20	55	0	0	0	35	55	0.636364	140	85	20
SAKASSOU	CSU-D PRIVE SAINTE MARTINE DE SAKASSOU	3299	2021-2022	2021	11	IRS 2	Fludora Fusion	Deltamethrin+Clothianidin	7	7	0	7	0	0	0	7	7	1	56	49	0
SAKASSOU	CSU PUBLIC SARENE	5135	2021-2022	2021	11	IRS 2	Fludora Fusion	Deltamethrin+Clothianidin	2	2	0	2	0	0	0	2	2	1	7	5	0
SAKASSOU	CSU-DM PUBLIC DE SRAN-BONDOSSOU	3139	2021-2022	2021	11	IRS 2	Fludora Fusion	Deltamethrin+Clothianidin	50	48	2	50	0	0	0	48	50	0.96	190	140	2
SAKASSOU	CSU-DM PUBLIC DE TOUMODI SAKASSOU	2721	2021-2022	2021	11	IRS 2	Fludora Fusion	Deltamethrin+Clothianidin	71	69	2	71	0	0	0	69	71	0.971831	98	27	2
SAKASSOU	HG PUBLIC DE SAKASSOU	18536	2021-2022	2021	11	IRS 2	Fludora Fusion	Deltamethrin+Clothianidin	620	324	39	363	208	49	257	532	619	0.858065	1467	847	88
SAKASSOU	CSR-D PUBLIC D' ANDOBO-ALLUIBO	2100	2021-2022	2021	12	IRS 2	Fludora Fusion	Deltamethrin+Clothianidin	81	69	12	81	0	0	0	69	81	0.851852	142	61	12
SAKASSOU	CSR-D PUBLIC DE FOTO-KOUAMEKRO	6086	2021-2022	2021	12	IRS 2	Fludora Fusion	Deltamethrin+Clothianidin	104	100	4	104	0	0	0	100	104	0.961538	182	78	4
SAKASSOU	CSR-D PUBLIC DE KANANGOPLI	7651	2021-2022	2021	12	IRS 2	Fludora Fusion	Deltamethrin+Clothianidin	100	98	2	100	0	0	0	98	100	0.98	158	58	2
SAKASSOU	CSR-D PUBLIC DE KANGRE	3322	2021-2022	2021	12	IRS 2	Fludora Fusion	Deltamethrin+Clothianidin	51	42	9	51	0	0	0	42	51	0.823529	86	35	9
SAKASSOU	CSR-D PUBLIC DE KONANKRO	2964	2021-2022	2021	12	IRS 2	Fludora Fusion	Deltamethrin+Clothianidin	234	212	22	234	0	0	0	212	234	0.905983	312	78	22
SAKASSOU	CSR-DM PUBLIC DE ADJEKRO	3391	2021-2022	2021	12	IRS 2	Fludora Fusion	Deltamethrin+Clothianidin	70	40	30	70	0	0	0	40	70	0.571429	92	22	30
SAKASSOU	CSR-DM PUBLIC DE ALLOKO-DJEKRO	3415	2021-2022	2021	12	IRS 2	Fludora Fusion	Deltamethrin+Clothianidin	95	81	14	95	0	0	0	81	95	0.852632	177	82	14
SAKASSOU	CSR-DM PUBLIC DE ANDOFOUE-BONOU	2747	2021-2022	2021	12	IRS 2	Fludora Fusion	Deltamethrin+Clothianidin	55	45	10	55	0	0	0	45	55	0.818182	95	40	10
SAKASSOU	CSR-DM PUBLIC DE ANO-ZUME	6190	2021-2022	2021	12	IRS 2	Fludora Fusion	Deltamethrin+Clothianidin	129	96	33	129	0	0	0	96	129	0.744186	182	53	33
SAKASSOU	CSR-DM PUBLIC DE ASSANDRE	12169	2021-2022	2021	12	IRS 2	Fludora Fusion	Deltamethrin+Clothianidin	229	214	15	229	0	0	0	214	229	0.934498	329	100	15
SAKASSOU	CSR-DM PUBLIC DE ASSIRIKRO	12169	2021-2022	2021	12	IRS 2	Fludora Fusion	Deltamethrin+Clothianidin	259	232	27	259	0	0	0	232	259	0.895753	421	162	27
SAKASSOU	CSR-DM PUBLIC DE AYAOU-SOKPA	8739	2021-2022	2021	12	IRS 2	Fludora Fusion	Deltamethrin+Clothianidin	36	24	12	36	0	0	0	24	36	0.666667	53	17	12
SAKASSOU	CSR-DM PUBLIC DE KONGO	2591	2021-2022	2021	12	IRS 2	Fludora Fusion	Deltamethrin+Clothianidin	83	66	17	83	0	0	0	66	83	0.795181	109	26	17
SAKASSOU	CSR-DM PUBLIC DE N'GUESSAN POKOUKRO	9473	2021-2022	2021	12	IRS 2	Fludora Fusion	Deltamethrin+Clothianidin	195	167	28	195	0	0	0	167	195	0.85641	222	27	28
SAKASSOU	CSR-DM PUBLIC DE ODIAYE	4295	2021-2022	2021	12	IRS 2	Fludora Fusion	Deltamethrin+Clothianidin	69	51	18	69	0	0	0	51	69	0.73913	109	40	18
SAKASSOU	CSR-DM PUBLIC DE SOKOBO	7811	2021-2022	2021	12	IRS 2	Fludora Fusion	Deltamethrin+Clothianidin	149	93	56	149	0	0	0	93	149	0.624161	199	50	56
SAKASSOU	CSR-DM PUBLIC DE SOUAFOUE DJANHAN	4229	2021-2022	2021	12	IRS 2	Fludora Fusion	Deltamethrin+Clothianidin	66	65	1	66	0	0	0	65	66	0.984848	92	26	1
SAKASSOU	CSR-DM PUBLIC DE SRAN-BELAKRO	6534	2021-2022	2021	12	IRS 2	Fludora Fusion	Deltamethrin+Clothianidin	91	85	6	91	0	0	0	85	91	0.934066	119	28	6
SAKASSOU	CSR-DM PUBLIC DE YABLASSOU	8542	2021-2022	2021	12	IRS 2	Fludora Fusion	Deltamethrin+Clothianidin	75	56	19	75	0	0	0	56	75	0.746667	150	75	19
SAKASSOU	CSU-D PRIVE SAINTE MARTINE DE SAKASSOU	3299	2021-2022	2021	12	IRS 2	Fludora Fusion	Deltamethrin+Clothianidin	15	15	0	15	0	0	0	15	15	1	59	44	0
SAKASSOU	CSU-DM PUBLIC DE SRAN-BONDOSSOU	3139	2021-2022	2021	12	IRS 2	Fludora Fusion	Deltamethrin+Clothianidin	93	80	13	93	0	0	0	80	93	0.860215	174	81	13
SAKASSOU	CSU-DM PUBLIC DE TOUMODI SAKASSOU	2721	2021-2022	2021	12	IRS 2	Fludora Fusion	Deltamethrin+Clothianidin	79	74	5	79	0	0	0	74	79	0.936709	141	62	5
SAKASSOU	HG PUBLIC DE SAKASSOU	18536	2021-2022	2021	12	IRS 2	Fludora Fusion	Deltamethrin+Clothianidin	713	346	53	399	248	66	314	594	712	0.8331	1465	752	119
SAKASSOU	CSR-D PUBLIC D' ANDOBO-ALLUIBO	2100	2021-2022	2022	1	IRS 2	Fludora Fusion	Deltamethrin+Clothianidin	141	141	0	141	0	0	0	141	0	1	242	101	0
SAKASSOU	CSR-D PUBLIC DE FOTO-KOUAMEKRO	6086	2021-2022	2022	1	IRS 2	Fludora Fusion	Deltamethrin+Clothianidin	114	114	0	114	0	0	0	114	0	1	179	65	0
SAKASSOU	CSR-D PUBLIC DE KANANGOPLI	7651	2021-2022	2022	1	IRS 2	Fludora Fusion	Deltamethrin+Clothianidin	139	139	0	139	0	0	0	139	0	1	248	109	0
SAKASSOU	CSR-D PUBLIC DE KANGRE	3322	2021-2022	2022	1	IRS 2	Fludora Fusion	Deltamethrin+Clothianidin	78	78	0	78	0	0	0	78	0	1	125	47	0
SAKASSOU	CSR-D PUBLIC DE KONANKRO	2964	2021-2022	2022	1	IRS 2	Fludora Fusion	Deltamethrin+Clothianidin	60	60	0	60	0	0	0	60	0	1	145	85	0
SAKASSOU	CSR-DM PUBLIC DE ADJEKRO	3391	2021-2022	2022	1	IRS 2	Fludora Fusion	Deltamethrin+Clothianidin	207	207	0	207	0	0	0	207	0	1	354	147	0
SAKASSOU	CSR-DM PUBLIC DE ALLOKO-DJEKRO	3415	2021-2022	2022	1	IRS 2	Fludora Fusion	Deltamethrin+Clothianidin	99	99	0	99	0	0	0	99	0	1	190	91	0
SAKASSOU	CSR-DM PUBLIC DE ANDOFOUE-BONOU	2747	2021-2022	2022	1	IRS 2	Fludora Fusion	Deltamethrin+Clothianidin	79	79	0	79	0	0	0	79	0	1	159	80	0
SAKASSOU	CSR-DM PUBLIC DE ANO-ZUME	6190	2021-2022	2022	1	IRS 2	Fludora Fusion	Deltamethrin+Clothianidin	129	129	0	129	0	0	0	129	0	1	290	161	0
SAKASSOU	CSR-DM PUBLIC DE ASSANDRE	12169	2021-2022	2022	1	IRS 2	Fludora Fusion	Deltamethrin+Clothianidin	162	162	0	162	0	0	0	162	0	1	334	172	0
SAKASSOU	CSR-DM PUBLIC DE ASSIRIKRO	12169	2021-2022	2022	1	IRS 2	Fludora Fusion	Deltamethrin+Clothianidin	210	210	0	210	0	0	0	210	0	1	575	365	0
SAKASSOU	CSR-DM PUBLIC DE AYAOU-SOKPA	8739	2021-2022	2022	1	IRS 2	Fludora Fusion	Deltamethrin+Clothianidin	167	167	0	167	0	0	0	167	0	1	532	365	0
SAKASSOU	CSR-DM PUBLIC DE KONGO	2591	2021-2022	2022	1	IRS 2	Fludora Fusion	Deltamethrin+Clothianidin	161	130	31	161	0	0	0	130	102	0.807453	255	94	31
SAKASSOU	CSR-DM PUBLIC DE N'GUESSAN POKOUKRO	9473	2021-2022	2022	1	IRS 2	Fludora Fusion	Deltamethrin+Clothianidin	230	230	0	230	0	0	0	230	0	1	427	197	0
SAKASSOU	CSR-DM PUBLIC DE ODIAYE	4295	2021-2022	2022	1	IRS 2	Fludora Fusion	Deltamethrin+Clothianidin	43	43	0	43	0	0	0	43	0	1	156	113	0
SAKASSOU	CSR-DM PUBLIC DE SOKOBO	7811	2021-2022	2022	1	IRS 2	Fludora Fusion	Deltamethrin+Clothianidin	148	148	0	148	0	0	0	148	0	1	276	128	0
SAKASSOU	CSR-DM PUBLIC DE SOUAFOUE DJANHAN	4229	2021-2022	2022	1	IRS 2	Fludora Fusion	Deltamethrin+Clothianidin	94	94	0	94	0	0	0	94	0	1	134	40	0
SAKASSOU	CSR-DM PUBLIC DE SRAN-BELAKRO	6534	2021-2022	2022	1	IRS 2	Fludora Fusion	Deltamethrin+Clothianidin	89	89	0	89	0	0	0	89	0	1	399	310	0
SAKASSOU	CSR-DM PUBLIC DE YABLASSOU	8542	2021-2022	2022	1	IRS 2	Fludora Fusion	Deltamethrin+Clothianidin	65	65	0	65	0	0	0	65	0	1	138	73	0
SAKASSOU	CSU-D PRIVE SAINTE MARTINE DE SAKASSOU	3299	2021-2022	2022	1	IRS 2	Fludora Fusion	Deltamethrin+Clothianidin	23	23	0	23	0	0	0	23	0	1	81	58	0
SAKASSOU	CSU PUBLIC SARENE	5135	2021-2022	2022	1	IRS 2	Fludora Fusion	Deltamethrin+Clothianidin	10	10	0	10	0	0	0	10	0	1	85	75	0
SAKASSOU	CSU-DM PUBLIC DE SRAN-BONDOSSOU	3139	2021-2022	2022	1	IRS 2	Fludora Fusion	Deltamethrin+Clothianidin	50	50	0	50	0	0	0	50	0	1	220	170	0
SAKASSOU	CSU-DM PUBLIC DE TOUMODI SAKASSOU	2721	2021-2022	2022	1	IRS 2	Fludora Fusion	Deltamethrin+Clothianidin	43	43	0	43	0	0	0	43	0	1	87	44	0
SAKASSOU	HG PUBLIC DE SAKASSOU	18536	2021-2022	2022	1	IRS 2	Fludora Fusion	Deltamethrin+Clothianidin	226	226	0	226	0	0	0	226	0	1	725	499	0
SAKASSOU	CSR-D PUBLIC D' ANDOBO-ALLUIBO	2100	2021-2022	2022	2	IRS 2	Fludora Fusion	Deltamethrin+Clothianidin	111	111	0	111	0	0	0	111	0	1	201	90	0
SAKASSOU	CSR-D PUBLIC DE FOTO-KOUAMEKRO	6086	2021-2022	2022	2	IRS 2	Fludora Fusion	Deltamethrin+Clothianidin	106	106	0	106	0	0	0	106	0	1	188	82	0
SAKASSOU	CSR-D PUBLIC DE KANANGOPLI	7651	2021-2022	2022	2	IRS 2	Fludora Fusion	Deltamethrin+Clothianidin	117	117	0	117	0	0	0	117	0	1	209	92	0
SAKASSOU	CSR-D PUBLIC DE KANGRE	3322	2021-2022	2022	2	IRS 2	Fludora Fusion	Deltamethrin+Clothianidin	73	73	0	73	0	0	0	73	0	1	133	60	0
SAKASSOU	CSR-D PUBLIC DE KONANKRO	2964	2021-2022	2022	2	IRS 2	Fludora Fusion	Deltamethrin+Clothianidin	45	45	0	45	0	0	0	45	0	1	87	42	0
SAKASSOU	CSR-DM PUBLIC DE ADJEKRO	3391	2021-2022	2022	2	IRS 2	Fludora Fusion	Deltamethrin+Clothianidin	74	74	0	74	0	0	0	74	0	1	190	116	0
SAKASSOU	CSR-DM PUBLIC DE ALLOKO-DJEKRO	3415	2021-2022	2022	2	IRS 2	Fludora Fusion	Deltamethrin+Clothianidin	99	99	0	99	0	0	0	99	0	1	183	84	0
SAKASSOU	CSR-DM PUBLIC DE ANDOFOUE-BONOU	2747	2021-2022	2022	2	IRS 2	Fludora Fusion	Deltamethrin+Clothianidin	40	40	0	40	0	0	0	40	0	1	139	99	0
SAKASSOU	CSR-DM PUBLIC DE ANO-ZUME	6190	2021-2022	2022	2	IRS 2	Fludora Fusion	Deltamethrin+Clothianidin	58	58	0	58	0	0	0	58	0	1	214	156	0
SAKASSOU	CSR-DM PUBLIC DE ASSANDRE	12169	2021-2022	2022	2	IRS 2	Fludora Fusion	Deltamethrin+Clothianidin	153	153	0	153	0	0	0	153	0	1	473	320	0
SAKASSOU	CSR-DM PUBLIC DE ASSIRIKRO	12169	2021-2022	2022	2	IRS 2	Fludora Fusion	Deltamethrin+Clothianidin	137	137	0	137	0	0	0	137	0	1	481	344	0
SAKASSOU	CSR-DM PUBLIC DE AYAOU-SOKPA	8739	2021-2022	2022	2	IRS 2	Fludora Fusion	Deltamethrin+Clothianidin	107	107	0	107	0	0	0	107	0	1	442	335	0
SAKASSOU	CSR-DM PUBLIC DE KONGO	2591	2021-2022	2022	2	IRS 2	Fludora Fusion	Deltamethrin+Clothianidin	185	134	51	185	0	0	0	134	130	0.724324	282	97	51
SAKASSOU	CSR-DM PUBLIC DE N'GUESSAN POKOUKRO	9473	2021-2022	2022	2	IRS 2	Fludora Fusion	Deltamethrin+Clothianidin	208	208	0	208	0	0	0	208	0	1	430	222	0
SAKASSOU	CSR-DM PUBLIC DE ODIAYE	4295	2021-2022	2022	2	IRS 2	Fludora Fusion	Deltamethrin+Clothianidin	31	31	0	31	0	0	0	31	0	1	125	94	0
SAKASSOU	CSR-DM PUBLIC DE SOKOBO	7811	2021-2022	2022	2	IRS 2	Fludora Fusion	Deltamethrin+Clothianidin	118	118	0	118	0	0	0	118	0	1	249	131	0
SAKASSOU	CSR-DM PUBLIC DE SOUAFOUE DJANHAN	4229	2021-2022	2022	2	IRS 2	Fludora Fusion	Deltamethrin+Clothianidin	45	45	0	45	0	0	0	45	0	1	92	47	0
SAKASSOU	CSR-DM PUBLIC DE SRAN-BELAKRO	6534	2021-2022	2022	2	IRS 2	Fludora Fusion	Deltamethrin+Clothianidin	47	47	0	47	0	0	0	47	0	1	394	347	0
SAKASSOU	CSR-DM PUBLIC DE YABLASSOU	8542	2021-2022	2022	2	IRS 2	Fludora Fusion	Deltamethrin+Clothianidin	70	70	0	70	0	0	0	70	0	1	141	71	0
SAKASSOU	CSU-D PRIVE SAINTE MARTINE DE SAKASSOU	3299	2021-2022	2022	2	IRS 2	Fludora Fusion	Deltamethrin+Clothianidin	10	10	0	10	0	0	0	10	0	1	81	71	0
SAKASSOU	CSU PUBLIC SARENE	5135	2021-2022	2022	2	IRS 2	Fludora Fusion	Deltamethrin+Clothianidin	14	14	0	14	0	0	0	14	0	1	53	39	0
SAKASSOU	CSU-DM PUBLIC DE SRAN-BONDOSSOU	3139	2021-2022	2022	2	IRS 2	Fludora Fusion	Deltamethrin+Clothianidin	29	29	0	29	0	0	0	29	0	1	191	162	0
SAKASSOU	CSU-DM PUBLIC DE TOUMODI SAKASSOU	2721	2021-2022	2022	2	IRS 2	Fludora Fusion	Deltamethrin+Clothianidin	32	32	0	32	0	0	0	32	0	1	79	47	0
SAKASSOU	HG PUBLIC DE SAKASSOU	18536	2021-2022	2022	2	IRS 2	Fludora Fusion	Deltamethrin+Clothianidin	149	149	0	149	0	0	0	149	0	1	548	399	0
SAKASSOU	CSR-D PUBLIC D' ANDOBO-ALLUIBO	2100	2021-2022	2022	3	IRS 2	Fludora Fusion	Deltamethrin+Clothianidin	140	140	0	140	0	0	0	140	0	1	240	100	0
SAKASSOU	CSR-D PUBLIC DE FOTO-KOUAMEKRO	6086	2021-2022	2022	3	IRS 2	Fludora Fusion	Deltamethrin+Clothianidin	101	101	0	101	0	0	0	101	0	1	213	112	0
SAKASSOU	CSR-D PUBLIC DE KANANGOPLI	7651	2021-2022	2022	3	IRS 2	Fludora Fusion	Deltamethrin+Clothianidin	127	127	0	127	0	0	0	127	0	1	274	147	0
SAKASSOU	CSR-D PUBLIC DE KANGRE	3322	2021-2022	2022	3	IRS 2	Fludora Fusion	Deltamethrin+Clothianidin	111	111	0	111	0	0	0	111	0	1	147	36	0
SAKASSOU	CSR-D PUBLIC DE KONANKRO	2964	2021-2022	2022	3	IRS 2	Fludora Fusion	Deltamethrin+Clothianidin	48	48	0	48	0	0	0	48	0	1	77	29	0
SAKASSOU	CSR-DM PUBLIC DE ADJEKRO	3391	2021-2022	2022	3	IRS 2	Fludora Fusion	Deltamethrin+Clothianidin	46	46	0	46	0	0	0	46	0	1	133	87	0
SAKASSOU	CSR-DM PUBLIC DE ALLOKO-DJEKRO	3415	2021-2022	2022	3	IRS 2	Fludora Fusion	Deltamethrin+Clothianidin	133	133	0	133	0	0	0	133	0	1	244	111	0
SAKASSOU	CSR-DM PUBLIC DE ANDOFOUE-BONOU	2747	2021-2022	2022	3	IRS 2	Fludora Fusion	Deltamethrin+Clothianidin	72	72	0	72	0	0	0	72	0	1	159	87	0
SAKASSOU	CSR-DM PUBLIC DE ANO-ZUME	6190	2021-2022	2022	3	IRS 2	Fludora Fusion	Deltamethrin+Clothianidin	91	91	0	91	0	0	0	91	0	1	265	174	0
SAKASSOU	CSR-DM PUBLIC DE ASSANDRE	12169	2021-2022	2022	3	IRS 2	Fludora Fusion	Deltamethrin+Clothianidin	180	180	0	180	0	0	0	180	0	1	580	400	0
SAKASSOU	CSR-DM PUBLIC DE ASSIRIKRO	12169	2021-2022	2022	3	IRS 2	Fludora Fusion	Deltamethrin+Clothianidin	167	167	0	167	0	0	0	167	0	1	617	450	0
SAKASSOU	CSR-DM PUBLIC DE AYAOU-SOKPA	8739	2021-2022	2022	3	IRS 2	Fludora Fusion	Deltamethrin+Clothianidin	115	115	0	115	0	0	0	115	0	1	561	446	0
SAKASSOU	CSR-DM PUBLIC DE KONGO	2591	2021-2022	2022	3	IRS 2	Fludora Fusion	Deltamethrin+Clothianidin	119	95	24	119	0	0	0	95	74	0.798319	195	76	24
SAKASSOU	CSR-DM PUBLIC DE N'GUESSAN POKOUKRO	9473	2021-2022	2022	3	IRS 2	Fludora Fusion	Deltamethrin+Clothianidin	156	156	0	156	0	0	0	156	0	1	272	116	0
SAKASSOU	CSR-DM PUBLIC DE ODIAYE	4295	2021-2022	2022	3	IRS 2	Fludora Fusion	Deltamethrin+Clothianidin	32	32	0	32	0	0	0	32	0	1	156	124	0
SAKASSOU	CSR-DM PUBLIC DE SOKOBO	7811	2021-2022	2022	3	IRS 2	Fludora Fusion	Deltamethrin+Clothianidin	81	81	0	81	0	0	0	81	0	1	253	172	0
SAKASSOU	CSR-DM PUBLIC DE SOUAFOUE DJANHAN	4229	2021-2022	2022	3	IRS 2	Fludora Fusion	Deltamethrin+Clothianidin	74	74	0	74	0	0	0	74	0	1	144	70	0
SAKASSOU	CSR-DM PUBLIC DE SRAN-BELAKRO	6534	2021-2022	2022	3	IRS 2	Fludora Fusion	Deltamethrin+Clothianidin	73	73	0	73	0	0	0	73	0	1	386	313	0
SAKASSOU	CSR-DM PUBLIC DE YABLASSOU	8542	2021-2022	2022	3	IRS 2	Fludora Fusion	Deltamethrin+Clothianidin	83	83	0	83	0	0	0	83	0	1	163	80	0
SAKASSOU	CSU-D PRIVE SAINTE MARTINE DE SAKASSOU	3299	2021-2022	2022	3	IRS 2	Fludora Fusion	Deltamethrin+Clothianidin	12	12	0	12	0	0	0	12	0	1	70	58	0
SAKASSOU	CSU-DM PUBLIC DE SRAN-BONDOSSOU	3139	2021-2022	2022	3	IRS 2	Fludora Fusion	Deltamethrin+Clothianidin	40	40	0	40	0	0	0	40	0	1	200	160	0
SAKASSOU	CSU-DM PUBLIC DE TOUMODI SAKASSOU	2721	2021-2022	2022	3	IRS 2	Fludora Fusion	Deltamethrin+Clothianidin	48	48	0	48	0	0	0	48	0	1	115	67	0
SAKASSOU	HG PUBLIC DE SAKASSOU	18536	2021-2022	2022	3	IRS 2	Fludora Fusion	Deltamethrin+Clothianidin	178	178	0	178	0	0	0	178	0	1	614	436	0
SAKASSOU	CSR-D PUBLIC D' ANDOBO-ALLUIBO	2100	2021-2022	2022	4	IRS 2	Fludora Fusion	Deltamethrin+Clothianidin	180	180	0	180	0	0	0	180	0	1	261	81	0
SAKASSOU	CSR-D PUBLIC DE FOTO-KOUAMEKRO	6086	2021-2022	2022	4	IRS 2	Fludora Fusion	Deltamethrin+Clothianidin	144	144	0	144	0	0	0	144	0	1	230	86	0
SAKASSOU	CSR-D PUBLIC DE KANANGOPLI	7651	2021-2022	2022	4	IRS 2	Fludora Fusion	Deltamethrin+Clothianidin	252	252	0	252	0	0	0	252	0	1	480	228	0
SAKASSOU	CSR-D PUBLIC DE KANGRE	3322	2021-2022	2022	4	IRS 2	Fludora Fusion	Deltamethrin+Clothianidin	141	141	0	141	0	0	0	141	0	1	249	108	0
SAKASSOU	CSR-D PUBLIC DE KONANKRO	2964	2021-2022	2022	4	IRS 2	Fludora Fusion	Deltamethrin+Clothianidin	111	111	0	111	0	0	0	111	0	1	169	58	0
SAKASSOU	CSR-DM PUBLIC DE ADJEKRO	3391	2021-2022	2022	4	IRS 2	Fludora Fusion	Deltamethrin+Clothianidin	85	85	0	85	0	0	0	85	1	1	193	108	0
SAKASSOU	CSR-DM PUBLIC DE ALLOKO-DJEKRO	3415	2021-2022	2022	4	IRS 2	Fludora Fusion	Deltamethrin+Clothianidin	221	221	0	221	0	0	0	221	0	1	331	110	0
SAKASSOU	CSR-DM PUBLIC DE ANDOFOUE-BONOU	2747	2021-2022	2022	4	IRS 2	Fludora Fusion	Deltamethrin+Clothianidin	123	123	0	123	0	0	0	123	0	1	204	81	0
SAKASSOU	CSR-DM PUBLIC DE ANO-ZUME	6190	2021-2022	2022	4	IRS 2	Fludora Fusion	Deltamethrin+Clothianidin	176	176	0	176	0	0	0	176	0	1	332	156	0
SAKASSOU	CSR-DM PUBLIC DE ASSANDRE	12169	2021-2022	2022	4	IRS 2	Fludora Fusion	Deltamethrin+Clothianidin	292	292	0	292	0	0	0	292	0	1	629	337	0
SAKASSOU	CSR-DM PUBLIC DE ASSIRIKRO	12169	2021-2022	2022	4	IRS 2	Fludora Fusion	Deltamethrin+Clothianidin	277	277	0	277	0	0	0	277	0	1	739	462	0
SAKASSOU	CSR-DM PUBLIC DE AYAOU-SOKPA	8739	2021-2022	2022	4	IRS 2	Fludora Fusion	Deltamethrin+Clothianidin	235	235	0	235	0	0	0	235	0	1	694	459	0
SAKASSOU	CSR-DM PUBLIC DE KONGO	2591	2021-2022	2022	4	IRS 2	Fludora Fusion	Deltamethrin+Clothianidin	176	156	20	176	0	0	0	156	104	0.886364	263	87	20
SAKASSOU	CSR-DM PUBLIC DE N'GUESSAN POKOUKRO	9473	2021-2022	2022	4	IRS 2	Fludora Fusion	Deltamethrin+Clothianidin	288	288	0	288	0	0	0	288	1	1	505	217	0
SAKASSOU	CSR-DM PUBLIC DE ODIAYE	4295	2021-2022	2022	4	IRS 2	Fludora Fusion	Deltamethrin+Clothianidin	62	62	0	62	0	0	0	62	0	1	192	130	0
SAKASSOU	CSR-DM PUBLIC DE SOKOBO	7811	2021-2022	2022	4	IRS 2	Fludora Fusion	Deltamethrin+Clothianidin	209	209	0	209	0	0	0	209	0	1	411	202	0
SAKASSOU	CSR-DM PUBLIC DE SOUAFOUE DJANHAN	4229	2021-2022	2022	4	IRS 2	Fludora Fusion	Deltamethrin+Clothianidin	171	171	0	171	0	0	0	171	0	1	275	104	0
SAKASSOU	CSR-DM PUBLIC DE SRAN-BELAKRO	6534	2021-2022	2022	4	IRS 2	Fludora Fusion	Deltamethrin+Clothianidin	179	179	0	179	0	0	0	179	0	1	562	383	0
SAKASSOU	CSR-DM PUBLIC DE YABLASSOU	8542	2021-2022	2022	4	IRS 2	Fludora Fusion	Deltamethrin+Clothianidin	125	125	0	125	0	0	0	125	0	1	239	114	0
SAKASSOU	CSU-D PRIVE SAINTE MARTINE DE SAKASSOU	3299	2021-2022	2022	4	IRS 2	Fludora Fusion	Deltamethrin+Clothianidin	19	19	0	19	0	0	0	19	0	1	65	46	0
SAKASSOU	CSU PUBLIC SARENE	5135	2021-2022	2022	4	IRS 2	Fludora Fusion	Deltamethrin+Clothianidin	28	28	0	28	0	0	0	28	0	1	75	47	0
SAKASSOU	CSU-DM PUBLIC DE SRAN-BONDOSSOU	3139	2021-2022	2022	4	IRS 2	Fludora Fusion	Deltamethrin+Clothianidin	88	88	0	88	0	0	0	88	0	1	225	137	0
SAKASSOU	CSU-DM PUBLIC DE TOUMODI SAKASSOU	2721	2021-2022	2022	4	IRS 2	Fludora Fusion	Deltamethrin+Clothianidin	64	64	0	64	0	0	0	64	0	1	131	67	0
SAKASSOU	HG PUBLIC DE SAKASSOU	18536	2021-2022	2022	4	IRS 2	Fludora Fusion	Deltamethrin+Clothianidin	230	230	0	230	0	0	0	230	0	1	690	460	0
SAKASSOU	CSR-D PUBLIC D' ANDOBO-ALLUIBO	2100	2021-2022	2022	5	IRS 2	Fludora Fusion	Deltamethrin+Clothianidin	182	182	0	182	0	0	0	182	0	1	276	94	0
SAKASSOU	CSR-D PUBLIC DE FOTO-KOUAMEKRO	6086	2021-2022	2022	5	IRS 2	Fludora Fusion	Deltamethrin+Clothianidin	146	146	0	146	0	0	0	146	0	1	259	113	0
SAKASSOU	CSR-D PUBLIC DE KANANGOPLI	7651	2021-2022	2022	5	IRS 2	Fludora Fusion	Deltamethrin+Clothianidin	245	245	0	245	0	0	0	245	0	1	390	145	0
SAKASSOU	CSR-D PUBLIC DE KANGRE	3322	2021-2022	2022	5	IRS 2	Fludora Fusion	Deltamethrin+Clothianidin	137	137	0	137	0	0	0	137	0	1	202	65	0
SAKASSOU	CSR-D PUBLIC DE KONANKRO	2964	2021-2022	2022	5	IRS 2	Fludora Fusion	Deltamethrin+Clothianidin	94	94	0	94	0	0	0	94	0	1	131	37	0
SAKASSOU	CSR-DM PUBLIC DE ADJEKRO	3391	2021-2022	2022	5	IRS 3	Sumishield	Clothianidin	126	126	0	126	0	0	0	126	0	1	203	77	0
SAKASSOU	CSR-DM PUBLIC DE ALLOKO-DJEKRO	3415	2021-2022	2022	5	IRS 3	Sumishield	Clothianidin	157	157	0	157	0	0	0	157	0	1	392	235	0
SAKASSOU	CSR-DM PUBLIC DE ANDOFOUE-BONOU	2747	2021-2022	2022	5	IRS 3	Sumishield	Clothianidin	187	187	0	187	0	0	0	187	0	1	256	69	0
SAKASSOU	CSR-DM PUBLIC DE ANO-ZUME	6190	2021-2022	2022	5	IRS 3	Sumishield	Clothianidin	217	217	0	217	0	0	0	217	0	1	370	153	0
SAKASSOU	CSR-DM PUBLIC DE ASSANDRE	12169	2021-2022	2022	5	IRS 3	Sumishield	Clothianidin	367	367	0	367	0	0	0	367	0	1	489	122	0
SAKASSOU	CSR-DM PUBLIC DE ASSIRIKRO	12169	2021-2022	2022	5	IRS 3	Sumishield	Clothianidin	294	294	0	294	0	0	0	294	0	1	760	466	0
SAKASSOU	CSR-DM PUBLIC DE AYAOU-SOKPA	8739	2021-2022	2022	5	IRS 3	Sumishield	Clothianidin	252	252	0	252	0	0	0	252	0	1	713	461	0
SAKASSOU	CSR-DM PUBLIC DE KONGO	2591	2021-2022	2022	5	IRS 3	Sumishield	Clothianidin	115	115	0	115	0	0	0	115	5	1	172	57	0
SAKASSOU	CSR-DM PUBLIC DE N'GUESSAN POKOUKRO	9473	2021-2022	2022	5	IRS 3	Sumishield	Clothianidin	265	265	0	265	0	0	0	265	0	1	441	176	0
SAKASSOU	CSR-DM PUBLIC DE ODIAYE	4295	2021-2022	2022	5	IRS 3	Sumishield	Clothianidin	76	76	0	76	0	0	0	76	0	1	169	93	0
SAKASSOU	CSR-DM PUBLIC DE SOKOBO	7811	2021-2022	2022	5	IRS 3	Sumishield	Clothianidin	197	197	0	197	0	0	0	197	0	1	391	194	0
SAKASSOU	CSR-DM PUBLIC DE SOUAFOUE DJANHAN	4229	2021-2022	2022	5	IRS 3	Sumishield	Clothianidin	106	106	0	106	0	0	0	106	0	1	208	102	0
SAKASSOU	CSR-DM PUBLIC DE SRAN-BELAKRO	6534	2021-2022	2022	5	IRS 3	Sumishield	Clothianidin	124	124	0	124	0	0	0	124	0	1	526	402	0
SAKASSOU	CSR-DM PUBLIC DE YABLASSOU	8542	2021-2022	2022	5	IRS 3	Sumishield	Clothianidin	119	119	0	119	0	0	0	119	0	1	256	137	0
SAKASSOU	CSU-D PRIVE SAINTE MARTINE DE SAKASSOU	3299	2021-2022	2022	5	IRS 3	Sumishield	Clothianidin	51	51	0	51	0	0	0	51	0	1	119	68	0
SAKASSOU	CSU PUBLIC SARENE	5135	2021-2022	2022	5	IRS 3	Sumishield	Clothianidin	19	19	0	19	0	0	0	19	0	1	85	66	0
SAKASSOU	CSU-DM PUBLIC DE SRAN-BONDOSSOU	3139	2021-2022	2022	5	IRS 3	Sumishield	Clothianidin	135	135	0	135	0	0	0	135	0	1	295	160	0
SAKASSOU	CSU-DM PUBLIC DE TOUMODI SAKASSOU	2721	2021-2022	2022	5	IRS 3	Sumishield	Clothianidin	71	71	0	71	0	0	0	71	0	1	113	42	0
SAKASSOU	HG PUBLIC DE SAKASSOU	18536	2021-2022	2022	5	IRS 3	Sumishield	Clothianidin	293	293	0	293	0	0	0	293	0	1	796	503	0
SAKASSOU	CSR-D PUBLIC D' ANDOBO-ALLUIBO	2100	2021-2022	2022	6	IRS 3	Sumishield	Clothianidin	187	187	0	187	0	0	0	187	0	1	244	57	0
SAKASSOU	CSR-D PUBLIC DE FOTO-KOUAMEKRO	6086	2021-2022	2022	6	IRS 3	Sumishield	Clothianidin	121	121	0	121	0	0	0	121	0	1	181	60	0
SAKASSOU	CSR-D PUBLIC DE KANANGOPLI	7651	2021-2022	2022	6	IRS 3	Sumishield	Clothianidin	189	189	0	189	0	0	0	189	0	1	324	135	0
SAKASSOU	CSR-D PUBLIC DE KANGRE	3322	2021-2022	2022	6	IRS 3	Sumishield	Clothianidin	115	115	0	115	0	0	0	115	0	1	179	64	0
SAKASSOU	CSR-D PUBLIC DE KONANKRO	2964	2021-2022	2022	6	IRS 3	Sumishield	Clothianidin	139	139	0	139	0	0	0	139	0	1	165	26	0
SAKASSOU	CSR-DM PUBLIC DE ADJEKRO	3391	2021-2022	2022	6	IRS 3	Sumishield	Clothianidin	107	107	0	107	0	0	0	107	0	1	171	64	0
SAKASSOU	CSR-DM PUBLIC DE ALLOKO-DJEKRO	3415	2021-2022	2022	6	IRS 3	Sumishield	Clothianidin	194	194	0	194	0	0	0	194	0	1	309	115	0
SAKASSOU	CSR-DM PUBLIC DE ANDOFOUE-BONOU	2747	2021-2022	2022	6	IRS 3	Sumishield	Clothianidin	102	102	0	102	0	0	0	102	0	1	192	90	0
SAKASSOU	CSR-DM PUBLIC DE ANO-ZUME	6190	2021-2022	2022	6	IRS 3	Sumishield	Clothianidin	179	179	0	179	0	0	0	179	0	1	279	100	0
SAKASSOU	CSR-DM PUBLIC DE ASSANDRE	12169	2021-2022	2022	6	IRS 3	Sumishield	Clothianidin	312	312	0	312	0	0	0	312	0	1	408	96	0
SAKASSOU	CSR-DM PUBLIC DE ASSIRIKRO	12169	2021-2022	2022	6	IRS 3	Sumishield	Clothianidin	264	264	0	264	0	0	0	264	0	1	613	349	0
SAKASSOU	CSR-DM PUBLIC DE AYAOU-SOKPA	8739	2021-2022	2022	6	IRS 3	Sumishield	Clothianidin	237	237	0	237	0	0	0	237	0	1	584	347	0
SAKASSOU	CSR-DM PUBLIC DE KONGO	2591	2021-2022	2022	6	IRS 3	Sumishield	Clothianidin	121	121	0	121	0	0	0	121	6	1	179	58	0
SAKASSOU	CSR-DM PUBLIC DE N'GUESSAN POKOUKRO	9473	2021-2022	2022	6	IRS 3	Sumishield	Clothianidin	189	189	0	189	0	0	0	189	0	1	324	135	0
SAKASSOU	CSR-DM PUBLIC DE ODIAYE	4295	2021-2022	2022	6	IRS 3	Sumishield	Clothianidin	72	72	0	72	0	0	0	72	0	1	150	78	0
SAKASSOU	CSR-DM PUBLIC DE SOKOBO	7811	2021-2022	2022	6	IRS 3	Sumishield	Clothianidin	137	137	0	137	0	0	0	137	0	1	278	141	0
SAKASSOU	CSR-DM PUBLIC DE SOUAFOUE DJANHAN	4229	2021-2022	2022	6	IRS 3	Sumishield	Clothianidin	97	97	0	97	0	0	0	97	0	1	172	75	0
SAKASSOU	CSR-DM PUBLIC DE SRAN-BELAKRO	6534	2021-2022	2022	6	IRS 3	Sumishield	Clothianidin	116	116	0	116	0	0	0	116	0	1	443	327	0
SAKASSOU	CSR-DM PUBLIC DE YABLASSOU	8542	2021-2022	2022	6	IRS 3	Sumishield	Clothianidin	69	69	0	69	0	0	0	69	0	1	146	77	0
SAKASSOU	CSU-D PRIVE SAINTE MARTINE DE SAKASSOU	3299	2021-2022	2022	6	IRS 3	Sumishield	Clothianidin	24	24	0	24	0	0	0	24	0	1	121	97	0
SAKASSOU	CSU PUBLIC SARENE	5135	2021-2022	2022	6	IRS 3	Sumishield	Clothianidin	20	20	0	20	0	0	0	20	0	1	44	24	0
SAKASSOU	CSU-DM PUBLIC DE SRAN-BONDOSSOU	3139	2021-2022	2022	6	IRS 3	Sumishield	Clothianidin	113	113	0	113	0	0	0	113	0	1	299	186	0
SAKASSOU	CSU-DM PUBLIC DE TOUMODI SAKASSOU	2721	2021-2022	2022	6	IRS 3	Sumishield	Clothianidin	94	94	0	94	0	0	0	94	0	1	145	51	0
SAKASSOU	HG PUBLIC DE SAKASSOU	18536	2021-2022	2022	6	IRS 3	Sumishield	Clothianidin	225	225	0	225	0	0	0	225	0	1	609	384	0
SAKASSOU	CSR-D PUBLIC D' ANDOBO-ALLUIBO	2100	2021-2022	2022	7	IRS 3	Sumishield	Clothianidin	139	139	0	139	0	0	0	139	0	1	230	91	0
SAKASSOU	CSR-D PUBLIC DE FOTO-KOUAMEKRO	6086	2021-2022	2022	7	IRS 3	Sumishield	Clothianidin	85	85	0	85	0	0	0	85	0	1	136	51	0
SAKASSOU	CSR-D PUBLIC DE KANANGOPLI	7651	2021-2022	2022	7	IRS 3	Sumishield	Clothianidin	144	144	0	144	0	0	0	144	0	1	253	109	0
SAKASSOU	CSR-D PUBLIC DE KANGRE	3322	2021-2022	2022	7	IRS 3	Sumishield	Clothianidin	82	82	0	82	0	0	0	82	0	1	156	74	0
SAKASSOU	CSR-D PUBLIC DE KONANKRO	2964	2021-2022	2022	7	IRS 3	Sumishield	Clothianidin	89	89	0	89	0	0	0	89	0	1	113	24	0
SAKASSOU	CSR-DM PUBLIC DE ADJEKRO	3391	2021-2022	2022	7	IRS 3	Sumishield	Clothianidin	120	120	0	120	0	0	0	120	0	1	201	81	0
SAKASSOU	CSR-DM PUBLIC DE ALLOKO-DJEKRO	3415	2021-2022	2022	7	IRS 3	Sumishield	Clothianidin	132	132	0	132	0	0	0	132	0	1	193	61	0
SAKASSOU	CSR-DM PUBLIC DE ANDOFOUE-BONOU	2747	2021-2022	2022	7	IRS 3	Sumishield	Clothianidin	83	83	0	83	0	0	0	83	0	1	174	91	0
SAKASSOU	CSR-DM PUBLIC DE ANO-ZUME	6190	2021-2022	2022	7	IRS 3	Sumishield	Clothianidin	137	137	0	137	0	0	0	137	0	1	217	80	0
SAKASSOU	CSR-DM PUBLIC DE ASSANDRE	12169	2021-2022	2022	7	IRS 3	Sumishield	Clothianidin	268	268	0	268	0	0	0	268	0	1	337	69	0
SAKASSOU	CSR-DM PUBLIC DE ASSIRIKRO	12169	2021-2022	2022	7	IRS 3	Sumishield	Clothianidin	205	205	0	205	0	0	0	205	0	1	481	276	0
SAKASSOU	CSR-DM PUBLIC DE AYAOU-SOKPA	8739	2021-2022	2022	7	IRS 3	Sumishield	Clothianidin	196	196	0	196	0	0	0	196	0	1	472	276	0
SAKASSOU	CSR-DM PUBLIC DE KONGO	2591	2021-2022	2022	7	IRS 3	Sumishield	Clothianidin	152	152	0	152	0	0	0	152	7	1	197	45	0
SAKASSOU	CSR-DM PUBLIC DE N'GUESSAN POKOUKRO	9473	2021-2022	2022	7	IRS 3	Sumishield	Clothianidin	164	164	0	164	0	0	0	164	0	1	377	213	0
SAKASSOU	CSR-DM PUBLIC DE ODIAYE	4295	2021-2022	2022	7	IRS 3	Sumishield	Clothianidin	50	50	0	50	0	0	0	50	0	1	121	71	0
SAKASSOU	CSR-DM PUBLIC DE SOKOBO	7811	2021-2022	2022	7	IRS 3	Sumishield	Clothianidin	144	144	0	144	0	0	0	144	0	1	288	144	0
SAKASSOU	CSR-DM PUBLIC DE SOUAFOUE DJANHAN	4229	2021-2022	2022	7	IRS 3	Sumishield	Clothianidin	86	86	0	86	0	0	0	86	0	1	147	61	0
SAKASSOU	CSR-DM PUBLIC DE SRAN-BELAKRO	6534	2021-2022	2022	7	IRS 3	Sumishield	Clothianidin	107	107	0	107	0	0	0	107	0	1	531	424	0
SAKASSOU	CSR-DM PUBLIC DE YABLASSOU	8542	2021-2022	2022	7	IRS 3	Sumishield	Clothianidin	70	70	0	70	0	0	0	70	0	1	170	100	0
SAKASSOU	CSU-D PRIVE SAINTE MARTINE DE SAKASSOU	3299	2021-2022	2022	7	IRS 3	Sumishield	Clothianidin	20	20	0	20	0	0	0	20	0	1	70	50	0
SAKASSOU	CSU PUBLIC SARENE	5135	2021-2022	2022	7	IRS 3	Sumishield	Clothianidin	18	18	0	18	0	0	0	18	0	1	38	20	0
SAKASSOU	CSU-DM PUBLIC DE SRAN-BONDOSSOU	3139	2021-2022	2022	7	IRS 3	Sumishield	Clothianidin	131	131	0	131	0	0	0	131	0	1	300	169	0
SAKASSOU	CSU-DM PUBLIC DE TOUMODI SAKASSOU	2721	2021-2022	2022	7	IRS 3	Sumishield	Clothianidin	64	64	0	64	0	0	0	64	0	1	111	47	0
SAKASSOU	HG PUBLIC DE SAKASSOU	18536	2021-2022	2022	7	IRS 3	Sumishield	Clothianidin	227	227	0	227	0	0	0	227	0	1	474	247	0
SAKASSOU	CSR-D PUBLIC D' ANDOBO-ALLUIBO	2100	2021-2022	2022	8	IRS 3	Sumishield	Clothianidin	152	152	0	152	0	0	0	152	0	1	218	66	0
SAKASSOU	CSR-D PUBLIC DE FOTO-KOUAMEKRO	6086	2021-2022	2022	8	IRS 3	Sumishield	Clothianidin	107	107	0	107	0	0	0	107	0	1	158	51	0
SAKASSOU	CSR-D PUBLIC DE KANANGOPLI	7651	2021-2022	2022	8	IRS 3	Sumishield	Clothianidin	115	115	0	115	0	0	0	115	0	1	221	106	0
SAKASSOU	CSR-D PUBLIC DE KANGRE	3322	2021-2022	2022	8	IRS 3	Sumishield	Clothianidin	102	102	0	102	0	0	0	102	0	1	179	77	0
SAKASSOU	CSR-D PUBLIC DE KONANKRO	2964	2021-2022	2022	8	IRS 3	Sumishield	Clothianidin	82	82	0	82	0	0	0	82	0	1	109	27	0
SAKASSOU	CSR-DM PUBLIC DE ADJEKRO	3391	2021-2022	2022	8	IRS 3	Sumishield	Clothianidin	161	161	0	161	0	0	0	161	0	1	245	84	0
SAKASSOU	CSR-DM PUBLIC DE ALLOKO-DJEKRO	3415	2021-2022	2022	8	IRS 3	Sumishield	Clothianidin	118	118	0	118	0	0	0	118	0	1	192	74	0
SAKASSOU	CSR-DM PUBLIC DE ANDOFOUE-BONOU	2747	2021-2022	2022	8	IRS 3	Sumishield	Clothianidin	88	88	0	88	0	0	0	88	0	1	152	64	0
SAKASSOU	CSR-DM PUBLIC DE ANO-ZUME	6190	2021-2022	2022	8	IRS 3	Sumishield	Clothianidin	164	164	0	164	0	0	0	164	0	1	240	76	0
SAKASSOU	CSR-DM PUBLIC DE ASSANDRE	12169	2021-2022	2022	8	IRS 3	Sumishield	Clothianidin	200	200	0	200	0	0	0	200	0	1	378	178	0
SAKASSOU	CSR-DM PUBLIC DE ASSIRIKRO	12169	2021-2022	2022	8	IRS 3	Sumishield	Clothianidin	164	164	0	164	0	0	0	164	0	1	465	301	0
SAKASSOU	CSR-DM PUBLIC DE AYAOU-SOKPA	8739	2021-2022	2022	8	IRS 3	Sumishield	Clothianidin	164	164	0	164	0	0	0	164	0	1	465	301	0
SAKASSOU	CSR-DM PUBLIC DE KONGO	2591	2021-2022	2022	8	IRS 3	Sumishield	Clothianidin	144	144	0	144	0	0	0	144	8	1	189	45	0
SAKASSOU	CSR-DM PUBLIC DE N'GUESSAN POKOUKRO	9473	2021-2022	2022	8	IRS 3	Sumishield	Clothianidin	131	131	0	131	0	0	0	131	0	1	342	211	0
SAKASSOU	CSR-DM PUBLIC DE ODIAYE	4295	2021-2022	2022	8	IRS 3	Sumishield	Clothianidin	49	49	0	49	0	0	0	49	0	1	115	66	0
SAKASSOU	CSR-DM PUBLIC DE SOKOBO	7811	2021-2022	2022	8	IRS 3	Sumishield	Clothianidin	130	130	0	130	0	0	0	130	0	1	219	89	0
SAKASSOU	CSR-DM PUBLIC DE SOUAFOUE DJANHAN	4229	2021-2022	2022	8	IRS 3	Sumishield	Clothianidin	76	76	0	76	0	0	0	76	0	1	131	55	0
SAKASSOU	CSR-DM PUBLIC DE SRAN-BELAKRO	6534	2021-2022	2022	8	IRS 3	Sumishield	Clothianidin	94	94	0	94	0	0	0	94	0	1	586	492	0
SAKASSOU	CSR-DM PUBLIC DE YABLASSOU	8542	2021-2022	2022	8	IRS 3	Sumishield	Clothianidin	88	88	0	88	0	0	0	88	0	1	220	132	0
SAKASSOU	CSU-D PRIVE SAINTE MARTINE DE SAKASSOU	3299	2021-2022	2022	8	IRS 3	Sumishield	Clothianidin	17	17	0	17	0	0	0	17	0	1	86	69	0
SAKASSOU	CSU PUBLIC SARENE	5135	2021-2022	2022	8	IRS 3	Sumishield	Clothianidin	20	20	0	20	0	0	0	20	0	1	62	42	0
SAKASSOU	CSU-DM PUBLIC DE SRAN-BONDOSSOU	3139	2021-2022	2022	8	IRS 3	Sumishield	Clothianidin	133	133	0	133	0	0	0	133	0	1	287	154	0
SAKASSOU	CSU-DM PUBLIC DE TOUMODI SAKASSOU	2721	2021-2022	2022	8	IRS 3	Sumishield	Clothianidin	63	63	0	63	0	0	0	63	0	1	122	59	0
SAKASSOU	HG PUBLIC DE SAKASSOU	18536	2021-2022	2022	8	IRS 3	Sumishield	Clothianidin	191	191	0	191	0	0	0	191	0	1	593	402	0
SAKASSOU	CSR-D PUBLIC D' ANDOBO-ALLUIBO	2100	2021-2022	2022	9	IRS 3	Sumishield	Clothianidin	138	138	0	138	0	0	0	138	0	1	226	88	0
SAKASSOU	CSR-D PUBLIC DE FOTO-KOUAMEKRO	6086	2021-2022	2022	9	IRS 3	Sumishield	Clothianidin	80	80	0	80	0	0	0	80	0	1	148	68	0
SAKASSOU	CSR-D PUBLIC DE KANANGOPLI	7651	2021-2022	2022	9	IRS 3	Sumishield	Clothianidin	117	117	0	117	0	0	0	117	0	1	214	97	0
SAKASSOU	CSR-D PUBLIC DE KANGRE	3322	2021-2022	2022	9	IRS 3	Sumishield	Clothianidin	80	80	0	80	0	0	0	80	0	1	179	99	0
SAKASSOU	CSR-D PUBLIC DE KONANKRO	2964	2021-2022	2022	9	IRS 3	Sumishield	Clothianidin	48	48	0	48	0	0	0	48	0	1	91	43	0
SAKASSOU	CSR-DM PUBLIC DE ADJEKRO	3391	2021-2022	2022	9	IRS 3	Sumishield	Clothianidin	89	89	0	89	0	0	0	89	0	1	147	58	0
SAKASSOU	CSR-DM PUBLIC DE ALLOKO-DJEKRO	3415	2021-2022	2022	9	IRS 3	Sumishield	Clothianidin	114	114	0	114	0	0	0	114	0	1	180	66	0
SAKASSOU	CSR-DM PUBLIC DE ANDOFOUE-BONOU	2747	2021-2022	2022	9	IRS 3	Sumishield	Clothianidin	145	145	0	145	0	0	0	145	0	1	217	72	0
SAKASSOU	CSR-DM PUBLIC DE ANO-ZUME	6190	2021-2022	2022	9	IRS 3	Sumishield	Clothianidin	132	132	0	132	0	0	0	132	0	1	209	77	0
SAKASSOU	CSR-DM PUBLIC DE ASSANDRE	12169	2021-2022	2022	9	IRS 3	Sumishield	Clothianidin	219	219	0	219	0	0	0	219	0	1	379	160	0
SAKASSOU	CSR-DM PUBLIC DE ASSIRIKRO	12169	2021-2022	2022	9	IRS 3	Sumishield	Clothianidin	137	137	0	137	0	0	0	137	0	1	445	308	0
SAKASSOU	CSR-DM PUBLIC DE AYAOU-SOKPA	8739	2021-2022	2022	9	IRS 3	Sumishield	Clothianidin	136	136	0	136	0	0	0	136	0	1	444	308	0
SAKASSOU	CSR-DM PUBLIC DE KONGO	2591	2021-2022	2022	9	IRS 3	Sumishield	Clothianidin	74	74	0	74	0	0	0	74	9	1	115	41	0
SAKASSOU	CSR-DM PUBLIC DE N'GUESSAN POKOUKRO	9473	2021-2022	2022	9	IRS 3	Sumishield	Clothianidin	112	112	0	112	0	0	0	112	0	1	285	173	0
SAKASSOU	CSR-DM PUBLIC DE ODIAYE	4295	2021-2022	2022	9	IRS 3	Sumishield	Clothianidin	43	43	0	43	0	0	0	43	0	1	114	71	0
SAKASSOU	CSR-DM PUBLIC DE SOKOBO	7811	2021-2022	2022	9	IRS 3	Sumishield	Clothianidin	86	86	0	86	0	0	0	86	0	1	174	88	0
SAKASSOU	CSR-DM PUBLIC DE SOUAFOUE DJANHAN	4229	2021-2022	2022	9	IRS 3	Sumishield	Clothianidin	68	68	0	68	0	0	0	68	0	1	114	46	0
SAKASSOU	CSR-DM PUBLIC DE SRAN-BELAKRO	6534	2021-2022	2022	9	IRS 3	Sumishield	Clothianidin	68	68	0	68	0	0	0	68	0	1	555	487	0
SAKASSOU	CSR-DM PUBLIC DE YABLASSOU	8542	2021-2022	2022	9	IRS 3	Sumishield	Clothianidin	62	62	0	62	0	0	0	62	0	1	147	85	0
SAKASSOU	CSU-D PRIVE SAINTE MARTINE DE SAKASSOU	3299	2021-2022	2022	9	IRS 3	Sumishield	Clothianidin	28	28	0	28	0	0	0	28	0	1	83	55	0
SAKASSOU	CSU PUBLIC SARENE	5135	2021-2022	2022	9	IRS 3	Sumishield	Clothianidin	21	21	0	21	0	0	0	21	0	1	65	44	0
SAKASSOU	CSU-DM PUBLIC DE SRAN-BONDOSSOU	3139	2021-2022	2022	9	IRS 3	Sumishield	Clothianidin	92	92	0	92	0	0	0	92	0	1	210	118	0
SAKASSOU	CSU-DM PUBLIC DE TOUMODI SAKASSOU	2721	2021-2022	2022	9	IRS 3	Sumishield	Clothianidin	55	55	0	55	0	0	0	55	0	1	99	44	0
SAKASSOU	HG PUBLIC DE SAKASSOU	18536	2021-2022	2022	9	IRS 3	Sumishield	Clothianidin	145	145	0	145	0	0	0	145	0	1	481	336	0
SAKASSOU	CSR-D PUBLIC D' ANDOBO-ALLUIBO	2100	2021-2022	2022	10	IRS 3	Sumishield	Clothianidin	115	115	0	115	0	0	0	115	0	1	190	75	0
SAKASSOU	CSR-D PUBLIC DE FOTO-KOUAMEKRO	6086	2021-2022	2022	10	IRS 3	Sumishield	Clothianidin	130	130	0	130	0	0	0	130	0	1	212	82	0
SAKASSOU	CSR-D PUBLIC DE KANANGOPLI	7651	2021-2022	2022	10	IRS 3	Sumishield	Clothianidin	139	139	0	139	0	0	0	139	0	1	253	114	0
SAKASSOU	CSR-D PUBLIC DE KANGRE	3322	2021-2022	2022	10	IRS 3	Sumishield	Clothianidin	120	120	0	120	0	0	0	120	0	1	233	113	0
SAKASSOU	CSR-D PUBLIC DE KONANKRO	2964	2021-2022	2022	10	IRS 3	Sumishield	Clothianidin	78	78	0	78	0	0	0	78	0	1	131	53	0
SAKASSOU	CSR-DM PUBLIC DE ADJEKRO	3391	2021-2022	2022	10	IRS 3	Sumishield	Clothianidin	70	70	0	70	0	0	0	70	0	1	168	98	0
SAKASSOU	CSR-DM PUBLIC DE ALLOKO-DJEKRO	3415	2021-2022	2022	10	IRS 3	Sumishield	Clothianidin	159	159	0	159	0	0	0	159	0	1	249	90	0
SAKASSOU	CSR-DM PUBLIC DE ANDOFOUE-BONOU	2747	2021-2022	2022	10	IRS 3	Sumishield	Clothianidin	135	135	0	135	0	0	0	135	0	1	208	73	0
SAKASSOU	CSR-DM PUBLIC DE ANO-ZUME	6190	2021-2022	2022	10	IRS 3	Sumishield	Clothianidin	187	187	0	187	0	0	0	187	0	1	272	85	0
SAKASSOU	CSR-DM PUBLIC DE ASSANDRE	12169	2021-2022	2022	10	IRS 3	Sumishield	Clothianidin	373	373	0	373	0	0	0	373	0	1	510	137	0
SAKASSOU	CSR-DM PUBLIC DE ASSIRIKRO	12169	2021-2022	2022	10	IRS 3	Sumishield	Clothianidin	197	197	0	197	0	0	0	197	0	1	530	333	0
SAKASSOU	CSR-DM PUBLIC DE AYAOU-SOKPA	8739	2021-2022	2022	10	IRS 3	Sumishield	Clothianidin	164	164	0	164	0	0	0	164	0	1	494	330	0
SAKASSOU	CSR-DM PUBLIC DE KONGO	2591	2021-2022	2022	10	IRS 3	Sumishield	Clothianidin	138	138	0	138	0	0	0	138	10	1	186	48	0
SAKASSOU	CSR-DM PUBLIC DE N'GUESSAN POKOUKRO	9473	2021-2022	2022	10	IRS 3	Sumishield	Clothianidin	197	197	0	197	0	0	0	197	0	1	337	140	0
SAKASSOU	CSR-DM PUBLIC DE ODIAYE	4295	2021-2022	2022	10	IRS 3	Sumishield	Clothianidin	75	75	0	75	0	0	0	75	0	1	149	74	0
SAKASSOU	CSR-DM PUBLIC DE SOKOBO	7811	2021-2022	2022	10	IRS 3	Sumishield	Clothianidin	123	123	0	123	0	0	0	123	0	1	224	101	0
SAKASSOU	CSR-DM PUBLIC DE SOUAFOUE DJANHAN	4229	2021-2022	2022	10	IRS 3	Sumishield	Clothianidin	144	144	0	144	0	0	0	144	0	1	192	48	0
SAKASSOU	CSR-DM PUBLIC DE SRAN-BELAKRO	6534	2021-2022	2022	10	IRS 3	Sumishield	Clothianidin	130	130	0	130	0	0	0	130	0	1	702	572	0
SAKASSOU	CSR-DM PUBLIC DE YABLASSOU	8542	2021-2022	2022	10	IRS 3	Sumishield	Clothianidin	87	87	0	87	0	0	0	87	0	1	202	115	0
SAKASSOU	CSU-D PRIVE SAINTE MARTINE DE SAKASSOU	3299	2021-2022	2022	10	IRS 3	Sumishield	Clothianidin	31	31	0	31	0	0	0	31	0	1	102	71	0
SAKASSOU	CSU PUBLIC SARENE	5135	2021-2022	2022	10	IRS 3	Sumishield	Clothianidin	18	18	0	18	0	0	0	18	0	1	50	32	0
SAKASSOU	CSU-DM PUBLIC DE SRAN-BONDOSSOU	3139	2021-2022	2022	10	IRS 3	Sumishield	Clothianidin	189	189	0	189	0	0	0	189	0	1	302	113	0
SAKASSOU	CSU-DM PUBLIC DE TOUMODI SAKASSOU	2721	2021-2022	2022	10	IRS 3	Sumishield	Clothianidin	116	116	0	116	0	0	0	116	0	1	172	56	0
SAKASSOU	HG PUBLIC DE SAKASSOU	18536	2021-2022	2022	10	IRS 3	Sumishield	Clothianidin	228	228	0	228	0	0	0	228	0	1	595	367	0
SAKASSOU	CSR-D PUBLIC D' ANDOBO-ALLUIBO	2100	2021-2022	2022	11	IRS 3	Sumishield	Clothianidin	149	149	0	149	0	0	0	149	0	1	199	50	0
SAKASSOU	CSR-D PUBLIC DE FOTO-KOUAMEKRO	6086	2021-2022	2022	11	IRS 3	Sumishield	Clothianidin	115	115	0	115	0	0	0	115	0	1	208	93	0
SAKASSOU	CSR-D PUBLIC DE KANANGOPLI	7651	2021-2022	2022	11	IRS 3	Sumishield	Clothianidin	150	150	0	150	0	0	0	150	0	1	241	91	0
SAKASSOU	CSR-D PUBLIC DE KANGRE	3322	2021-2022	2022	11	IRS 3	Sumishield	Clothianidin	144	144	0	144	0	0	0	144	0	1	209	65	0
SAKASSOU	CSR-D PUBLIC DE KONANKRO	2964	2021-2022	2022	11	IRS 3	Sumishield	Clothianidin	82	82	0	82	0	0	0	82	0	1	126	44	0
SAKASSOU	CSR-DM PUBLIC DE ADJEKRO	3391	2021-2022	2022	11	IRS 3	Sumishield	Clothianidin	132	132	0	132	0	0	0	132	0	1	215	83	0
SAKASSOU	CSR-DM PUBLIC DE ALLOKO-DJEKRO	3415	2021-2022	2022	11	IRS 3	Sumishield	Clothianidin	160	160	0	160	0	0	0	160	0	1	233	73	0
SAKASSOU	CSR-DM PUBLIC DE ANDOFOUE-BONOU	2747	2021-2022	2022	11	IRS 3	Sumishield	Clothianidin	154	154	0	154	0	0	0	154	0	1	225	71	0
SAKASSOU	CSR-DM PUBLIC DE ANO-ZUME	6190	2021-2022	2022	11	IRS 3	Sumishield	Clothianidin	161	161	0	161	0	0	0	161	0	1	235	74	0
SAKASSOU	CSR-DM PUBLIC DE ASSANDRE	12169	2021-2022	2022	11	IRS 3	Sumishield	Clothianidin	368	368	0	368	0	0	0	368	0	1	523	155	0
SAKASSOU	CSR-DM PUBLIC DE ASSIRIKRO	12169	2021-2022	2022	11	IRS 3	Sumishield	Clothianidin	217	217	0	217	0	0	0	217	0	1	557	340	0
SAKASSOU	CSR-DM PUBLIC DE AYAOU-SOKPA	8739	2021-2022	2022	11	IRS 3	Sumishield	Clothianidin	174	174	0	174	0	0	0	174	0	1	510	336	0
SAKASSOU	CSR-DM PUBLIC DE KONGO	2591	2021-2022	2022	11	IRS 3	Sumishield	Clothianidin	133	133	0	133	0	0	0	133	11	1	172	39	0
SAKASSOU	CSR-DM PUBLIC DE N'GUESSAN POKOUKRO	9473	2021-2022	2022	11	IRS 3	Sumishield	Clothianidin	203	203	0	203	0	0	0	203	0	1	382	179	0
SAKASSOU	CSR-DM PUBLIC DE ODIAYE	4295	2021-2022	2022	11	IRS 3	Sumishield	Clothianidin	73	73	0	73	0	0	0	73	0	1	144	71	0
SAKASSOU	CSR-DM PUBLIC DE SOKOBO	7811	2021-2022	2022	11	IRS 3	Sumishield	Clothianidin	176	176	0	176	0	0	0	176	0	1	301	125	0
SAKASSOU	CSR-DM PUBLIC DE SOUAFOUE DJANHAN	4229	2021-2022	2022	11	IRS 3	Sumishield	Clothianidin	120	120	0	120	0	0	0	120	0	1	169	49	0
SAKASSOU	CSR-DM PUBLIC DE SRAN-BELAKRO	6534	2021-2022	2022	11	IRS 3	Sumishield	Clothianidin	104	104	0	104	0	0	0	104	0	1	734	630	0
SAKASSOU	CSR-DM PUBLIC DE YABLASSOU	8542	2021-2022	2022	11	IRS 3	Sumishield	Clothianidin	116	116	0	116	0	0	0	116	0	1	216	100	0
SAKASSOU	CSU-D PRIVE SAINTE MARTINE DE SAKASSOU	3299	2021-2022	2022	11	IRS 3	Sumishield	Clothianidin	38	38	0	38	0	0	0	38	0	1	115	77	0
SAKASSOU	CSU PUBLIC SARENE	5135	2021-2022	2022	11	IRS 3	Sumishield	Clothianidin	23	23	0	23	0	0	0	23	0	1	40	17	0
SAKASSOU	CSU-DM PUBLIC DE SRAN-BONDOSSOU	3139	2021-2022	2022	11	IRS 3	Sumishield	Clothianidin	168	168	0	168	0	0	0	168	0	1	265	97	0
SAKASSOU	CSU-DM PUBLIC DE TOUMODI SAKASSOU	2721	2021-2022	2022	11	IRS 3	Sumishield	Clothianidin	148	148	0	148	0	0	0	148	0	1	201	53	0
SAKASSOU	HG PUBLIC DE SAKASSOU	18536	2021-2022	2022	11	IRS 3	Sumishield	Clothianidin	202	202	0	202	0	0	0	202	0	1	518	316	0
SAKASSOU	CSR-D PUBLIC D' ANDOBO-ALLUIBO	2100	2021-2022	2022	12	IRS 3	Sumishield	Clothianidin	153	153	0	153	0	0	0	153	0	1	210	57	0
SAKASSOU	CSR-D PUBLIC DE FOTO-KOUAMEKRO	6086	2021-2022	2022	12	IRS 3	Sumishield	Clothianidin	121	121	0	121	0	0	0	121	0	1	223	102	0
SAKASSOU	CSR-D PUBLIC DE KANANGOPLI	7651	2021-2022	2022	12	IRS 3	Sumishield	Clothianidin	172	172	0	172	0	0	0	172	0	1	245	73	0
SAKASSOU	CSR-D PUBLIC DE KANGRE	3322	2021-2022	2022	12	IRS 3	Sumishield	Clothianidin	128	128	0	128	0	0	0	128	0	1	219	91	0
SAKASSOU	CSR-D PUBLIC DE KONANKRO	2964	2021-2022	2022	12	IRS 3	Sumishield	Clothianidin	131	131	0	131	0	0	0	131	0	1	131	0	0
SAKASSOU	CSR-DM PUBLIC DE ADJEKRO	3391	2021-2022	2022	12	IRS 3	Sumishield	Clothianidin	106	106	0	106	0	0	0	106	0	1	156	50	0
SAKASSOU	CSR-DM PUBLIC DE ALLOKO-DJEKRO	3415	2021-2022	2022	12	IRS 3	Sumishield	Clothianidin	127	127	0	127	0	0	0	127	0	1	197	70	0
SAKASSOU	CSR-DM PUBLIC DE ANDOFOUE-BONOU	2747	2021-2022	2022	12	IRS 3	Sumishield	Clothianidin	79	79	0	79	0	0	0	79	0	1	130	51	0
SAKASSOU	CSR-DM PUBLIC DE ANO-ZUME	6190	2021-2022	2022	12	IRS 3	Sumishield	Clothianidin	125	125	0	125	0	0	0	125	0	1	204	79	0
SAKASSOU	CSR-DM PUBLIC DE ASSANDRE	12169	2021-2022	2022	12	IRS 3	Sumishield	Clothianidin	127	127	0	127	0	0	0	127	0	1	214	87	0
SAKASSOU	CSR-DM PUBLIC DE ASSIRIKRO	12169	2021-2022	2022	12	IRS 3	Sumishield	Clothianidin	280	280	0	280	0	0	0	280	0	1	683	403	0
SAKASSOU	CSR-DM PUBLIC DE AYAOU-SOKPA	8739	2021-2022	2022	12	IRS 3	Sumishield	Clothianidin	243	243	0	243	0	0	0	243	0	1	644	401	0
SAKASSOU	CSR-DM PUBLIC DE KONGO	2591	2021-2022	2022	12	IRS 3	Sumishield	Clothianidin	149	149	0	149	0	0	0	149	12	1	232	83	0
SAKASSOU	CSR-DM PUBLIC DE N'GUESSAN POKOUKRO	9473	2021-2022	2022	12	IRS 3	Sumishield	Clothianidin	202	202	0	202	0	0	0	202	0	1	377	175	0
SAKASSOU	CSR-DM PUBLIC DE ODIAYE	4295	2021-2022	2022	12	IRS 3	Sumishield	Clothianidin	80	80	0	80	0	0	0	80	0	1	187	107	0
SAKASSOU	CSR-DM PUBLIC DE SOKOBO	7811	2021-2022	2022	12	IRS 3	Sumishield	Clothianidin	130	130	0	130	0	0	0	130	0	1	277	147	0
SAKASSOU	CSR-DM PUBLIC DE SOUAFOUE DJANHAN	4229	2021-2022	2022	12	IRS 3	Sumishield	Clothianidin	137	137	0	137	0	0	0	137	0	1	207	70	0
SAKASSOU	CSR-DM PUBLIC DE SRAN-BELAKRO	6534	2021-2022	2022	12	IRS 3	Sumishield	Clothianidin	120	120	0	120	0	0	0	120	0	1	445	325	0
SAKASSOU	CSR-DM PUBLIC DE YABLASSOU	8542	2021-2022	2022	12	IRS 3	Sumishield	Clothianidin	64	64	0	64	0	0	0	64	0	1	156	92	0
SAKASSOU	CSU-D PRIVE SAINTE MARTINE DE SAKASSOU	3299	2021-2022	2022	12	IRS 3	Sumishield	Clothianidin	32	32	0	32	0	0	0	32	0	1	97	65	0
SAKASSOU	CSU PUBLIC SARENE	5135	2021-2022	2022	12	IRS 3	Sumishield	Clothianidin	23	23	0	23	0	0	0	23	0	1	48	25	0
SAKASSOU	CSU-DM PUBLIC DE SRAN-BONDOSSOU	3139	2021-2022	2022	12	IRS 3	Sumishield	Clothianidin	120	120	0	120	0	0	0	120	0	1	213	93	0
SAKASSOU	CSU-DM PUBLIC DE TOUMODI SAKASSOU	2721	2021-2022	2022	12	IRS 3	Sumishield	Clothianidin	102	102	0	102	0	0	0	102	0	1	214	112	0
SAKASSOU	HG PUBLIC DE SAKASSOU	18536	2021-2022	2022	12	IRS 3	Sumishield	Clothianidin	194	194	0	194	0	0	0	194	0	1	548	354	0
SAKASSOU	CSR-D PUBLIC D' ANDOBO-ALLUIBO	2100	2022-2023	2023	1	Pre IG2	Sumishield	Clothianidin	137	137	0	137	0	0	0	125	0	0.912409	172	35	12
SAKASSOU	CSR-D PUBLIC DE FOTO-KOUAMEKRO	6086	2022-2023	2023	1	Pre IG2	Sumishield	Clothianidin	138	138	0	138	0	0	0	115	0	0.833333	213	75	23
SAKASSOU	CSR-D PUBLIC DE KANANGOPLI	7651	2022-2023	2023	1	Pre IG2	Sumishield	Clothianidin	152	152	0	152	0	0	0	149	0	0.980263	349	197	3
SAKASSOU	CSR-D PUBLIC DE KANGRE	3322	2022-2023	2023	1	Pre IG2	Sumishield	Clothianidin	168	168	0	168	0	0	0	165	0	0.982143	238	70	3
SAKASSOU	CSR-D PUBLIC DE KONANKRO	2964	2022-2023	2023	1	Pre IG2	Sumishield	Clothianidin	143	143	0	143	0	0	0	134	0	0.937063	177	34	9
SAKASSOU	CSR-DM PUBLIC DE ADJEKRO	3391	2022-2023	2023	1	Pre IG2	Sumishield	Clothianidin	118	118	0	118	0	0	0	115	0	0.974576	212	94	3
SAKASSOU	CSR-DM PUBLIC DE ALLOKO-DJEKRO	3415	2022-2023	2023	1	Pre IG2	Sumishield	Clothianidin	201	201	0	201	0	0	0	171	0	0.850746	331	130	30
SAKASSOU	CSR-DM PUBLIC DE ANDOFOUE-BONOU	2747	2022-2023	2023	1	Pre IG2	Sumishield	Clothianidin	111	111	0	111	0	0	0	96	0	0.864865	219	108	15
SAKASSOU	CSR-DM PUBLIC DE ANO-ZUME	6190	2022-2023	2023	1	Pre IG2	Sumishield	Clothianidin	172	172	0	172	0	0	0	155	0	0.901163	301	129	17
SAKASSOU	CSR-DM PUBLIC DE ASSANDRE	12169	2022-2023	2023	1	Pre IG2	Sumishield	Clothianidin	378	378	0	378	0	0	0	358	0	0.94709	540	162	20
SAKASSOU	CSR-DM PUBLIC DE ASSIRIKRO	12169	2022-2023	2023	1	Pre IG2	Sumishield	Clothianidin	565	565	0	565	0	0	0	530	0	0.938053	646	81	35
SAKASSOU	CSR-DM PUBLIC DE AYAOU-SOKPA	8739	2022-2023	2023	1	Pre IG2	Sumishield	Clothianidin	322	322	0	322	0	0	0	300	0	0.931677	347	25	22
SAKASSOU	CSR-DM PUBLIC DE KONGO	2591	2022-2023	2023	1	Pre IG2	Sumishield	Clothianidin	88	88	0	88	0	0	0	74	0	0.840909	115	27	14
SAKASSOU	CSR-DM PUBLIC DE N'GUESSAN POKOUKRO	9473	2022-2023	2023	1	Pre IG2	Sumishield	Clothianidin	221	221	0	221	0	0	0	186	0	0.841629	330	109	35
SAKASSOU	CSR-DM PUBLIC DE ODIAYE	4295	2022-2023	2023	1	Pre IG2	Sumishield	Clothianidin	69	69	0	69	0	0	0	53	0	0.768116	140	71	16
SAKASSOU	CSR-DM PUBLIC DE SOKOBO	7811	2022-2023	2023	1	Pre IG2	Sumishield	Clothianidin	206	206	0	206	0	0	0	147	0	0.713592	287	81	59
SAKASSOU	CSR-DM PUBLIC DE SOUAFOUE DJANHAN	4229	2022-2023	2023	1	Pre IG2	Sumishield	Clothianidin	161	161	0	161	0	0	0	156	0	0.968944	201	40	5
SAKASSOU	CSR-DM PUBLIC DE SRAN-BELAKRO	6534	2022-2023	2023	1	Pre IG2	Sumishield	Clothianidin	266	266	0	266	0	0	0	242	0	0.909774	502	236	24
SAKASSOU	CSR-DM PUBLIC DE YABLASSOU	8542	2022-2023	2023	1	Pre IG2	Sumishield	Clothianidin	137	137	0	137	0	0	0	128	0	0.934307	246	109	9
SAKASSOU	CSU PUBLIC SARENE	4168	2022-2023	2023	1	Pre IG2	Sumishield	Clothianidin	45	45	0	45	0	0	0	42	0	0.933333	48	3	3
SAKASSOU	CSU-D PRIVE SAINTE MARTINE DE SAKASSOU	3299	2022-2023	2023	1	Pre IG2	Sumishield	Clothianidin	121	121	0	121	0	0	0	86	0	0.710744	227	106	35
SAKASSOU	CSU-DM PUBLIC DE SRAN-BONDOSSOU	3139	2022-2023	2023	1	Pre IG2	Sumishield	Clothianidin	195	195	0	195	0	0	0	180	0	0.923077	203	8	15
SAKASSOU	CSU-DM PUBLIC DE TOUMODI SAKASSOU	2721	2022-2023	2023	1	Pre IG2	Sumishield	Clothianidin	153	153	0	153	0	0	0	142	0	0.928105	186	33	11
SAKASSOU	HG PUBLIC DE SAKASSOU	18536	2022-2023	2023	1	Pre IG2	Sumishield	Clothianidin	505	505	0	505	0	0	0	482	0	0.954455	547	42	23
SAKASSOU	CSR-D PUBLIC D' ANDOBO-ALLUIBO	2100	2022-2023	2023	2	Pre IG2	Sumishield	Clothianidin	165	165	0	165	0	0	0	98	0	0.593939	222	57	67
SAKASSOU	CSR-D PUBLIC DE FOTO-KOUAMEKRO	6086	2022-2023	2023	2	Pre IG2	Sumishield	Clothianidin	133	133	0	133	0	0	0	114	0	0.857143	223	90	19
SAKASSOU	CSR-D PUBLIC DE KANANGOPLI	7651	2022-2023	2023	2	Pre IG2	Sumishield	Clothianidin	132	132	0	132	0	0	0	120	0	0.909091	248	116	12
SAKASSOU	CSR-D PUBLIC DE KANGRE	3322	2022-2023	2023	2	Pre IG2	Sumishield	Clothianidin	137	137	0	137	0	0	0	128	0	0.934307	180	43	9
SAKASSOU	CSR-D PUBLIC DE KONANKRO	2964	2022-2023	2023	2	Pre IG2	Sumishield	Clothianidin	123	123	0	123	0	0	0	105	0	0.853659	142	19	18
SAKASSOU	CSR-DM PUBLIC DE ADJEKRO	3391	2022-2023	2023	2	Pre IG2	Sumishield	Clothianidin	106	106	0	106	0	0	0	79	0	0.745283	183	77	27
SAKASSOU	CSR-DM PUBLIC DE ALLOKO-DJEKRO	3415	2022-2023	2023	2	Pre IG2	Sumishield	Clothianidin	101	101	0	101	0	0	0	84	0	0.831683	201	100	17
SAKASSOU	CSR-DM PUBLIC DE ANDOFOUE-BONOU	2747	2022-2023	2023	2	Pre IG2	Sumishield	Clothianidin	108	108	0	108	0	0	0	96	0	0.888889	178	70	12
SAKASSOU	CSR-DM PUBLIC DE ANO-ZUME	6190	2022-2023	2023	2	Pre IG2	Sumishield	Clothianidin	98	98	0	98	0	0	0	95	0	0.969388	153	55	3
SAKASSOU	CSR-DM PUBLIC DE ASSANDRE	12169	2022-2023	2023	2	Pre IG2	Sumishield	Clothianidin	219	219	0	219	0	0	0	207	0	0.945205	371	152	12
SAKASSOU	CSR-DM PUBLIC DE ASSIRIKRO	12169	2022-2023	2023	2	Pre IG2	Sumishield	Clothianidin	402	402	0	402	0	0	0	311	0	0.773632	469	67	91
SAKASSOU	CSR-DM PUBLIC DE AYAOU-SOKPA	8739	2022-2023	2023	2	Pre IG2	Sumishield	Clothianidin	253	253	0	253	0	0	0	249	0	0.98419	266	13	4
SAKASSOU	CSR-DM PUBLIC DE KONGO	2591	2022-2023	2023	2	Pre IG2	Sumishield	Clothianidin	69	69	0	69	0	0	0	55	0	0.797101	80	11	14
SAKASSOU	CSR-DM PUBLIC DE N'GUESSAN POKOUKRO	9473	2022-2023	2023	2	Pre IG2	Sumishield	Clothianidin	153	153	0	153	0	0	0	118	0	0.771242	246	93	35
SAKASSOU	CSR-DM PUBLIC DE ODIAYE	4295	2022-2023	2023	2	Pre IG2	Sumishield	Clothianidin	124	124	0	124	0	0	0	109	0	0.879032	144	20	15
SAKASSOU	CSR-DM PUBLIC DE SOKOBO	7811	2022-2023	2023	2	Pre IG2	Sumishield	Clothianidin	106	106	0	106	0	0	0	32	0	0.301887	229	123	74
SAKASSOU	CSR-DM PUBLIC DE SOUAFOUE DJANHAN	4229	2022-2023	2023	2	Pre IG2	Sumishield	Clothianidin	134	134	0	134	0	0	0	125	0	0.932836	177	43	9
SAKASSOU	CSR-DM PUBLIC DE SRAN-BELAKRO	6534	2022-2023	2023	2	Pre IG2	Sumishield	Clothianidin	282	282	0	282	0	0	0	254	0	0.900709	403	121	28
SAKASSOU	CSR-DM PUBLIC DE YABLASSOU	8542	2022-2023	2023	2	Pre IG2	Sumishield	Clothianidin	115	115	0	115	0	0	0	105	0	0.913043	211	96	10
SAKASSOU	CSU PUBLIC SARENE	4168	2022-2023	2023	2	Pre IG2	Sumishield	Clothianidin	50	50	0	50	0	0	0	47	0	0.94	55	5	3
SAKASSOU	CSU-D PRIVE SAINTE MARTINE DE SAKASSOU	3299	2022-2023	2023	2	Pre IG2	Sumishield	Clothianidin	80	80	0	80	0	0	0	75	0	0.9375	205	125	5
SAKASSOU	CSU-DM PUBLIC DE SRAN-BONDOSSOU	3139	2022-2023	2023	2	Pre IG2	Sumishield	Clothianidin	243	243	0	243	0	0	0	234	0	0.962963	252	9	9
SAKASSOU	CSU-DM PUBLIC DE TOUMODI SAKASSOU	2721	2022-2023	2023	2	Pre IG2	Sumishield	Clothianidin	154	154	0	154	0	0	0	139	0	0.902597	193	39	15
SAKASSOU	HG PUBLIC DE SAKASSOU	18536	2022-2023	2023	2	Pre IG2	Sumishield	Clothianidin	616	616	0	616	0	0	0	488	0	0.792208	660	44	128
SAKASSOU	HS PUBLIC NDC	1683	2022-2023	2023	2	Pre IG2	Sumishield	Clothianidin	145	145	0	145	0	0	0	134	0	0.924138	301	156	11
SAKASSOU	CSR-D PUBLIC D' ANDOBO-ALLUIBO	2100	2022-2023	2023	3	Pre IG2	Sumishield	Clothianidin	86	86	0	86	0	0	0	84	0	0.976744	211	125	2
SAKASSOU	CSR-D PUBLIC DE FOTO-KOUAMEKRO	6086	2022-2023	2023	3	Pre IG2	Sumishield	Clothianidin	115	115	0	115	0	0	0	110	0	0.956522	182	67	5
SAKASSOU	CSR-D PUBLIC DE KANANGOPLI	7651	2022-2023	2023	3	Pre IG2	Sumishield	Clothianidin	104	104	0	104	0	0	0	99	0	0.951923	271	167	5
SAKASSOU	CSR-D PUBLIC DE KANGRE	3322	2022-2023	2023	3	Pre IG2	Sumishield	Clothianidin	125	125	0	125	0	0	0	112	0	0.896	177	52	13
SAKASSOU	CSR-D PUBLIC DE KONANKRO	2964	2022-2023	2023	3	Pre IG2	Sumishield	Clothianidin	127	127	0	127	0	0	0	115	0	0.905512	141	14	12
SAKASSOU	CSR-DM PUBLIC DE ADJEKRO	3391	2022-2023	2023	3	Pre IG2	Sumishield	Clothianidin	84	84	0	84	0	0	0	68	0	0.809524	192	108	16
SAKASSOU	CSR-DM PUBLIC DE ALLOKO-DJEKRO	3415	2022-2023	2023	3	Pre IG2	Sumishield	Clothianidin	89	89	0	89	0	0	0	76	0	0.853933	186	97	13
SAKASSOU	CSR-DM PUBLIC DE ANDOFOUE-BONOU	2747	2022-2023	2023	3	Pre IG2	Sumishield	Clothianidin	73	73	0	73	0	0	0	68	0	0.931507	129	56	5
SAKASSOU	CSR-DM PUBLIC DE ANO-ZUME	6190	2022-2023	2023	3	Pre IG2	Sumishield	Clothianidin	113	113	0	113	0	0	0	107	0	0.946903	208	95	6
SAKASSOU	CSR-DM PUBLIC DE ASSANDRE	12169	2022-2023	2023	3	Pre IG2	Sumishield	Clothianidin	150	150	0	150	0	0	0	296	0	1.97333	348	198	-146
SAKASSOU	CSR-DM PUBLIC DE ASSIRIKRO	12169	2022-2023	2023	3	Pre IG2	Sumishield	Clothianidin	455	455	0	455	0	0	0	444	0	0.975824	483	28	11
SAKASSOU	CSR-DM PUBLIC DE AYAOU-SOKPA	8739	2022-2023	2023	3	Pre IG2	Sumishield	Clothianidin	198	198	0	198	0	0	0	195	0	0.984848	254	56	3
SAKASSOU	CSR-DM PUBLIC DE KONGO	2591	2022-2023	2023	3	Pre IG2	Sumishield	Clothianidin	47	47	0	47	0	0	0	40	0	0.851064	89	42	7
SAKASSOU	CSR-DM PUBLIC DE N'GUESSAN POKOUKRO	9473	2022-2023	2023	3	Pre IG2	Sumishield	Clothianidin	156	156	0	156	0	0	0	132	0	0.846154	231	75	24
SAKASSOU	CSR-DM PUBLIC DE ODIAYE	4295	2022-2023	2023	3	Pre IG2	Sumishield	Clothianidin	91	91	0	91	0	0	0	88	0	0.967033	174	83	3
SAKASSOU	CSR-DM PUBLIC DE SOKOBO	7811	2022-2023	2023	3	Pre IG2	Sumishield	Clothianidin	166	166	0	166	0	0	0	148	0	0.891566	287	121	18
SAKASSOU	CSR-DM PUBLIC DE SOUAFOUE DJANHAN	4229	2022-2023	2023	3	Pre IG2	Sumishield	Clothianidin	130	130	0	130	0	0	0	118	0	0.907692	148	18	12
SAKASSOU	CSR-DM PUBLIC DE SRAN-BELAKRO	6534	2022-2023	2023	3	Pre IG2	Sumishield	Clothianidin	309	309	0	309	0	0	0	241	0	0.779935	388	79	68
SAKASSOU	CSR-DM PUBLIC DE YABLASSOU	8542	2022-2023	2023	3	Pre IG2	Sumishield	Clothianidin	73	73	0	73	0	0	0	72	0	0.986301	210	137	1
SAKASSOU	CSU PUBLIC SARENE	4168	2022-2023	2023	3	Pre IG2	Sumishield	Clothianidin	56	56	0	56	0	0	0	50	0	0.892857	66	10	6
SAKASSOU	CSU-D PRIVE SAINTE MARTINE DE SAKASSOU	3299	2022-2023	2023	3	Pre IG2	Sumishield	Clothianidin	80	80	0	80	0	0	0	72	0	0.9	210	130	8
SAKASSOU	CSU-DM PUBLIC DE SRAN-BONDOSSOU	3139	2022-2023	2023	3	Pre IG2	Sumishield	Clothianidin	180	180	0	180	0	0	0	168	0	0.933333	195	15	12
SAKASSOU	CSU-DM PUBLIC DE TOUMODI SAKASSOU	2721	2022-2023	2023	3	Pre IG2	Sumishield	Clothianidin	123	123	0	123	0	0	0	109	0	0.886179	143	20	14
SAKASSOU	HG PUBLIC DE SAKASSOU	18536	2022-2023	2023	3	Pre IG2	Sumishield	Clothianidin	554	554	0	554	0	0	0	333	0	0.601083	576	22	221
SAKASSOU	HS PUBLIC NDC	1683	2022-2023	2023	3	Pre IG2	Sumishield	Clothianidin	136	136	0	136	0	0	0	123	0	0.904412	256	120	13
SAKASSOU	CSR-D PUBLIC D' ANDOBO-ALLUIBO	2100	2022-2023	2023	4	Pre IG2	Sumishield	Clothianidin	147	147	0	147	0	0	0	139	0	0.945578	231	84	8
SAKASSOU	CSR-D PUBLIC DE FOTO-KOUAMEKRO	6086	2022-2023	2023	4	Pre IG2	Sumishield	Clothianidin	145	145	0	145	0	0	0	138	0	0.951724	250	105	7
SAKASSOU	CSR-D PUBLIC DE KANANGOPLI	7651	2022-2023	2023	4	Pre IG2	Sumishield	Clothianidin	192	192	0	192	0	0	0	154	0	0.802083	337	145	38
SAKASSOU	CSR-D PUBLIC DE KANGRE	3322	2022-2023	2023	4	Pre IG2	Sumishield	Clothianidin	147	147	0	147	0	0	0	136	0	0.92517	197	50	11
SAKASSOU	CSR-D PUBLIC DE KONANKRO	2964	2022-2023	2023	4	Pre IG2	Sumishield	Clothianidin	110	110	0	110	0	0	0	108	0	0.981818	136	26	2
SAKASSOU	CSR-DM PUBLIC DE ADJEKRO	3391	2022-2023	2023	4	Pre IG2	Sumishield	Clothianidin	160	160	0	160	0	0	0	140	0	0.875	243	83	20
SAKASSOU	CSR-DM PUBLIC DE ALLOKO-DJEKRO	3415	2022-2023	2023	4	Pre IG2	Sumishield	Clothianidin	129	129	0	129	0	0	0	100	0	0.775194	219	90	29
SAKASSOU	CSR-DM PUBLIC DE ANDOFOUE-BONOU	2747	2022-2023	2023	4	Pre IG2	Sumishield	Clothianidin	66	66	0	66	0	0	0	62	0	0.939394	131	65	4
SAKASSOU	CSR-DM PUBLIC DE ANO-ZUME	6190	2022-2023	2023	4	Pre IG2	Sumishield	Clothianidin	132	132	0	132	0	0	0	101	0	0.765152	233	101	31
SAKASSOU	CSR-DM PUBLIC DE ASSANDRE	12169	2022-2023	2023	4	Pre IG2	Sumishield	Clothianidin	195	195	0	195	0	0	0	327	0	1.67692	396	201	-132
SAKASSOU	CSR-DM PUBLIC DE ASSIRIKRO	12169	2022-2023	2023	4	Pre IG2	Sumishield	Clothianidin	606	606	0	606	0	0	0	601	0	0.991749	688	82	5
SAKASSOU	CSR-DM PUBLIC DE AYAOU-SOKPA	8739	2022-2023	2023	4	Pre IG2	Sumishield	Clothianidin	231	231	0	231	0	0	0	229	0	0.991342	239	8	2
SAKASSOU	CSR-DM PUBLIC DE KONGO	2591	2022-2023	2023	4	Pre IG2	Sumishield	Clothianidin	47	47	0	47	0	0	0	35	0	0.744681	87	40	12
SAKASSOU	CSR-DM PUBLIC DE N'GUESSAN POKOUKRO	9473	2022-2023	2023	4	Pre IG2	Sumishield	Clothianidin	203	203	0	203	0	0	0	189	0	0.931034	369	166	14
SAKASSOU	CSR-DM PUBLIC DE ODIAYE	4295	2022-2023	2023	4	Pre IG2	Sumishield	Clothianidin	86	86	0	86	0	0	0	46	0	0.534884	160	74	40
SAKASSOU	CSR-DM PUBLIC DE SOKOBO	7811	2022-2023	2023	4	Pre IG2	Sumishield	Clothianidin	178	178	0	178	0	0	0	162	0	0.910112	318	140	16
SAKASSOU	CSR-DM PUBLIC DE SOUAFOUE DJANHAN	4229	2022-2023	2023	4	Pre IG2	Sumishield	Clothianidin	166	166	0	166	0	0	0	152	0	0.915663	230	64	14
SAKASSOU	CSR-DM PUBLIC DE SRAN-BELAKRO	6534	2022-2023	2023	4	Pre IG2	Sumishield	Clothianidin	311	311	0	311	0	0	0	305	0	0.980707	477	166	6
SAKASSOU	CSR-DM PUBLIC DE YABLASSOU	8542	2022-2023	2023	4	Pre IG2	Sumishield	Clothianidin	143	143	0	143	0	0	0	132	0	0.923077	171	28	11
SAKASSOU	CSU PUBLIC SARENE	4168	2022-2023	2023	4	Pre IG2	Sumishield	Clothianidin	75	75	0	75	0	0	0	67	0	0.893333	84	9	8
SAKASSOU	CSU-D PRIVE SAINTE MARTINE DE SAKASSOU	3299	2022-2023	2023	4	Pre IG2	Sumishield	Clothianidin	73	73	0	73	0	0	0	42	0	0.575342	160	87	31
SAKASSOU	CSU-DM PUBLIC DE SRAN-BONDOSSOU	3139	2022-2023	2023	4	Pre IG2	Sumishield	Clothianidin	154	154	0	154	0	0	0	142	0	0.922078	160	6	12
SAKASSOU	CSU-DM PUBLIC DE TOUMODI SAKASSOU	2721	2022-2023	2023	4	Pre IG2	Sumishield	Clothianidin	87	87	0	87	0	0	0	82	0	0.942529	95	8	5
SAKASSOU	HG PUBLIC DE SAKASSOU	18536	2022-2023	2023	4	Pre IG2	Sumishield	Clothianidin	415	415	0	415	0	0	0	402	0	0.968675	527	112	13
SAKASSOU	HS PUBLIC NDC	1683	2022-2023	2023	4	Pre IG2	Sumishield	Clothianidin	187	187	0	187	0	0	0	145	0	0.775401	243	56	42
SAKASSOU	CSR-D PUBLIC D' ANDOBO-ALLUIBO	2100	2022-2023	2023	5	Pre IG2	Sumishield	Clothianidin	152	152	0	152	0	0	0	141	0	0.927632	272	120	11
SAKASSOU	CSR-D PUBLIC DE FOTO-KOUAMEKRO	6086	2022-2023	2023	5	Pre IG2	Sumishield	Clothianidin	134	134	0	134	0	0	0	124	0	0.925373	179	45	10
SAKASSOU	CSR-D PUBLIC DE KANANGOPLI	7651	2022-2023	2023	5	Pre IG2	Sumishield	Clothianidin	202	202	0	202	0	0	0	166	0	0.821782	300	98	36
SAKASSOU	CSR-D PUBLIC DE KANGRE	3322	2022-2023	2023	5	Pre IG2	Sumishield	Clothianidin	135	135	0	135	0	0	0	131	0	0.97037	154	19	4
SAKASSOU	CSR-D PUBLIC DE KONANKRO	2964	2022-2023	2023	5	Pre IG2	Sumishield	Clothianidin	119	119	0	119	0	0	0	112	0	0.941176	161	42	7
SAKASSOU	CSR-DM PUBLIC DE ADJEKRO	3391	2022-2023	2023	5	Pre IG2	Sumishield	Clothianidin	127	127	0	127	0	0	0	111	0	0.874016	190	63	16
SAKASSOU	CSR-DM PUBLIC DE ALLOKO-DJEKRO	3415	2022-2023	2023	5	Pre IG2	Sumishield	Clothianidin	133	133	0	133	0	0	0	125	0	0.93985	232	99	8
SAKASSOU	CSR-DM PUBLIC DE ANDOFOUE-BONOU	2747	2022-2023	2023	5	Pre IG2	Sumishield	Clothianidin	70	70	0	70	0	0	0	61	0	0.871429	157	87	9
SAKASSOU	CSR-DM PUBLIC DE ANO-ZUME	6190	2022-2023	2023	5	Pre IG2	Sumishield	Clothianidin	152	152	0	152	0	0	0	147	0	0.967105	233	81	5
SAKASSOU	CSR-DM PUBLIC DE ASSANDRE	12169	2022-2023	2023	5	Pre IG2	Sumishield	Clothianidin	280	280	0	280	0	0	0	239	0	0.853571	447	167	41
SAKASSOU	CSR-DM PUBLIC DE ASSIRIKRO	12169	2022-2023	2023	5	Pre IG2	Sumishield	Clothianidin	425	425	0	425	0	0	0	359	0	0.844706	538	113	66
SAKASSOU	CSR-DM PUBLIC DE AYAOU-SOKPA	8739	2022-2023	2023	5	Pre IG2	Sumishield	Clothianidin	221	221	0	221	0	0	0	215	0	0.972851	238	17	6
SAKASSOU	CSR-DM PUBLIC DE KONGO	2591	2022-2023	2023	5	Pre IG2	Sumishield	Clothianidin	78	78	0	78	0	0	0	69	0	0.884615	132	54	9
SAKASSOU	CSR-DM PUBLIC DE N'GUESSAN POKOUKRO	9473	2022-2023	2023	5	Pre IG2	Sumishield	Clothianidin	184	184	0	184	0	0	0	176	0	0.956522	384	200	8
SAKASSOU	CSR-DM PUBLIC DE ODIAYE	4295	2022-2023	2023	5	Pre IG2	Sumishield	Clothianidin	73	73	0	73	0	0	0	58	0	0.794521	126	53	15
SAKASSOU	CSR-DM PUBLIC DE SOKOBO	7811	2022-2023	2023	5	Pre IG2	Sumishield	Clothianidin	149	149	0	149	0	0	0	145	0	0.973154	263	114	4
SAKASSOU	CSR-DM PUBLIC DE SOUAFOUE DJANHAN	4229	2022-2023	2023	5	Pre IG2	Sumishield	Clothianidin	110	110	0	110	0	0	0	104	0	0.945455	142	32	6
SAKASSOU	CSR-DM PUBLIC DE SRAN-BELAKRO	6534	2022-2023	2023	5	Pre IG2	Sumishield	Clothianidin	338	338	0	338	0	0	0	318	0	0.940828	496	158	20
SAKASSOU	CSR-DM PUBLIC DE YABLASSOU	8542	2022-2023	2023	5	Pre IG2	Sumishield	Clothianidin	121	121	0	121	0	0	0	114	0	0.942149	218	97	7
SAKASSOU	CSU PUBLIC SARENE	4168	2022-2023	2023	5	Pre IG2	Sumishield	Clothianidin	67	67	0	67	0	0	0	64	0	0.955224	85	18	3
SAKASSOU	CSU-D PRIVE SAINTE MARTINE DE SAKASSOU	3299	2022-2023	2023	5	Pre IG2	Sumishield	Clothianidin	106	106	0	106	0	0	0	82	0	0.773585	201	95	24
SAKASSOU	CSU-DM PUBLIC DE SRAN-BONDOSSOU	3139	2022-2023	2023	5	Pre IG2	Sumishield	Clothianidin	204	204	0	204	0	0	0	198	0	0.970588	206	2	6
SAKASSOU	CSU-DM PUBLIC DE TOUMODI SAKASSOU	2721	2022-2023	2023	5	Pre IG2	Sumishield	Clothianidin	132	132	0	132	0	0	0	125	0	0.94697	136	4	7
SAKASSOU	HG PUBLIC DE SAKASSOU	18536	2022-2023	2023	5	Pre IG2	Sumishield	Clothianidin	564	564	0	564	0	0	0	521	0	0.923759	598	34	43
SAKASSOU	HS PUBLIC NDC	1683	2022-2023	2023	5	Pre IG2	Sumishield	Clothianidin	178	178	0	178	0	0	0	147	0	0.825843	271	93	31
SAKASSOU	CSR-D PUBLIC D' ANDOBO-ALLUIBO	2100	2022-2023	2023	6	Pre IG2	Sumishield	Clothianidin	199	199	0	199	0	0	0	156	0	0.78392	279	80	43
SAKASSOU	CSR-D PUBLIC DE FOTO-KOUAMEKRO	6086	2022-2023	2023	6	Pre IG2	Sumishield	Clothianidin	138	138	0	138	0	0	0	131	0	0.949275	231	93	7
SAKASSOU	CSR-D PUBLIC DE KANANGOPLI	7651	2022-2023	2023	6	Pre IG2	Sumishield	Clothianidin	200	200	0	200	0	0	0	163	0	0.815	311	111	37
SAKASSOU	CSR-D PUBLIC DE KANGRE	3322	2022-2023	2023	6	Pre IG2	Sumishield	Clothianidin	183	183	0	183	0	0	0	174	0	0.95082	211	28	9
SAKASSOU	CSR-D PUBLIC DE KONANKRO	2964	2022-2023	2023	6	Pre IG2	Sumishield	Clothianidin	129	129	0	129	0	0	0	122	0	0.945736	154	25	7
SAKASSOU	CSR-DM PUBLIC DE ADJEKRO	3391	2022-2023	2023	6	Pre IG2	Sumishield	Clothianidin	179	179	0	179	0	0	0	144	0	0.804469	286	107	35
SAKASSOU	CSR-DM PUBLIC DE ALLOKO-DJEKRO	3415	2022-2023	2023	6	Pre IG2	Sumishield	Clothianidin	173	173	0	173	0	0	0	152	0	0.878613	288	115	21
SAKASSOU	CSR-DM PUBLIC DE ANDOFOUE-BONOU	2747	2022-2023	2023	6	Pre IG2	Sumishield	Clothianidin	94	94	0	94	0	0	0	83	0	0.882979	167	73	11
SAKASSOU	CSR-DM PUBLIC DE ANO-ZUME	6190	2022-2023	2023	6	Pre IG2	Sumishield	Clothianidin	181	181	0	181	0	0	0	167	0	0.922652	266	85	14
SAKASSOU	CSR-DM PUBLIC DE ASSANDRE	12169	2022-2023	2023	6	Pre IG2	Sumishield	Clothianidin	351	351	0	351	0	0	0	323	0	0.920228	501	150	28
SAKASSOU	CSR-DM PUBLIC DE ASSIRIKRO	12169	2022-2023	2023	6	Pre IG2	Sumishield	Clothianidin	436	436	0	436	0	0	0	384	0	0.880734	487	51	52
SAKASSOU	CSR-DM PUBLIC DE AYAOU-SOKPA	8739	2022-2023	2023	6	Pre IG2	Sumishield	Clothianidin	309	309	0	309	0	0	0	299	0	0.967638	367	58	10
SAKASSOU	CSR-DM PUBLIC DE KONGO	2591	2022-2023	2023	6	Pre IG2	Sumishield	Clothianidin	165	165	0	165	0	0	0	150	0	0.909091	187	22	15
SAKASSOU	CSR-DM PUBLIC DE N'GUESSAN POKOUKRO	9473	2022-2023	2023	6	Pre IG2	Sumishield	Clothianidin	144	144	0	144	0	0	0	130	0	0.902778	248	104	14
SAKASSOU	CSR-DM PUBLIC DE ODIAYE	4295	2022-2023	2023	6	Pre IG2	Sumishield	Clothianidin	102	102	0	102	0	0	0	69	0	0.676471	169	67	33
SAKASSOU	CSR-DM PUBLIC DE SOKOBO	7811	2022-2023	2023	6	Pre IG2	Sumishield	Clothianidin	166	166	0	166	0	0	0	153	0	0.921687	182	16	13
SAKASSOU	CSR-DM PUBLIC DE SOUAFOUE DJANHAN	4229	2022-2023	2023	6	Pre IG2	Sumishield	Clothianidin	141	141	0	141	0	0	0	138	0	0.978723	173	32	3
SAKASSOU	CSR-DM PUBLIC DE SRAN-BELAKRO	6534	2022-2023	2023	6	Pre IG2	Sumishield	Clothianidin	456	456	0	456	0	0	0	422	0	0.925439	563	107	34
SAKASSOU	CSR-DM PUBLIC DE YABLASSOU	8542	2022-2023	2023	6	Pre IG2	Sumishield	Clothianidin	105	105	0	105	0	0	0	88	0	0.838095	178	73	17
SAKASSOU	CSU PUBLIC SARENE	4168	2022-2023	2023	6	Pre IG2	Sumishield	Clothianidin	83	83	0	83	0	0	0	74	0	0.891566	90	7	9
SAKASSOU	CSU-D PRIVE SAINTE MARTINE DE SAKASSOU	3299	2022-2023	2023	6	Pre IG2	Sumishield	Clothianidin	89	89	0	89	0	0	0	72	0	0.808989	158	69	17
SAKASSOU	CSU-DM PUBLIC DE SRAN-BONDOSSOU	3139	2022-2023	2023	6	Pre IG2	Sumishield	Clothianidin	254	254	0	254	0	0	0	243	0	0.956693	274	20	11
SAKASSOU	CSU-DM PUBLIC DE TOUMODI SAKASSOU	2721	2022-2023	2023	6	Pre IG2	Sumishield	Clothianidin	127	127	0	127	0	0	0	122	0	0.96063	139	12	5
SAKASSOU	HG PUBLIC DE SAKASSOU	18536	2022-2023	2023	6	Pre IG2	Sumishield	Clothianidin	596	596	0	596	0	0	0	539	0	0.904362	697	101	57
SAKASSOU	HS PUBLIC NDC	1683	2022-2023	2023	6	Pre IG2	Sumishield	Clothianidin	198	198	0	198	0	0	0	156	0	0.787879	265	67	42
SAKASSOU	CSR-D PUBLIC D' ANDOBO-ALLUIBO	2100	2022-2023	2023	7	Pre IG2	Sumishield	Clothianidin	260	260	0	260	0	0	0	251	0	0.965385	325	65	9
SAKASSOU	CSR-D PUBLIC DE FOTO-KOUAMEKRO	6086	2022-2023	2023	7	Pre IG2	Sumishield	Clothianidin	149	149	0	149	0	0	0	124	0	0.832215	223	74	25
SAKASSOU	CSR-D PUBLIC DE KANANGOPLI	7651	2022-2023	2023	7	Pre IG2	Sumishield	Clothianidin	223	223	0	223	0	0	0	213	0	0.955157	322	99	10
SAKASSOU	CSR-D PUBLIC DE KANGRE	3322	2022-2023	2023	7	Pre IG2	Sumishield	Clothianidin	252	252	0	252	0	0	0	221	0	0.876984	301	49	31
SAKASSOU	CSR-D PUBLIC DE KONANKRO	2964	2022-2023	2023	7	Pre IG2	Sumishield	Clothianidin	155	155	0	155	0	0	0	137	0	0.883871	193	38	18
SAKASSOU	CSR-DM PUBLIC DE ADJEKRO	3391	2022-2023	2023	7	Pre IG2	Sumishield	Clothianidin	232	232	0	232	0	0	0	210	0	0.905172	274	42	22
SAKASSOU	CSR-DM PUBLIC DE ALLOKO-DJEKRO	3415	2022-2023	2023	7	Pre IG2	Sumishield	Clothianidin	282	282	0	282	0	0	0	258	0	0.914894	352	70	24
SAKASSOU	CSR-DM PUBLIC DE ANDOFOUE-BONOU	2747	2022-2023	2023	7	Pre IG2	Sumishield	Clothianidin	130	130	0	130	0	0	0	113	0	0.869231	198	68	17
SAKASSOU	CSR-DM PUBLIC DE ANO-ZUME	6190	2022-2023	2023	7	Pre IG2	Sumishield	Clothianidin	297	297	0	297	0	0	0	269	0	0.905724	350	53	28
SAKASSOU	CSR-DM PUBLIC DE ASSANDRE	12169	2022-2023	2023	7	Pre IG2	Sumishield	Clothianidin	554	554	0	554	0	0	0	203	0	0.366426	702	148	351
SAKASSOU	CSR-DM PUBLIC DE ASSIRIKRO	12169	2022-2023	2023	7	Pre IG2	Sumishield	Clothianidin	228	228	0	228	0	0	0	205	0	0.899123	550	322	23
SAKASSOU	CSR-DM PUBLIC DE AYAOU-SOKPA	8739	2022-2023	2023	7	Pre IG2	Sumishield	Clothianidin	396	396	0	396	0	0	0	307	0	0.775253	532	136	89
SAKASSOU	CSR-DM PUBLIC DE KONGO	2591	2022-2023	2023	7	Pre IG2	Sumishield	Clothianidin	287	287	0	287	0	0	0	270	0	0.940767	310	23	17
SAKASSOU	CSR-DM PUBLIC DE N'GUESSAN POKOUKRO	9473	2022-2023	2023	7	Pre IG2	Sumishield	Clothianidin	161	161	0	161	0	0	0	154	0	0.956522	220	59	7
SAKASSOU	CSR-DM PUBLIC DE ODIAYE	4295	2022-2023	2023	7	Pre IG2	Sumishield	Clothianidin	135	135	0	135	0	0	0	113	0	0.837037	184	49	22
SAKASSOU	CSR-DM PUBLIC DE SOKOBO	7811	2022-2023	2023	7	Pre IG2	Sumishield	Clothianidin	170	170	0	170	0	0	0	139	0	0.817647	234	64	31
SAKASSOU	CSR-DM PUBLIC DE SOUAFOUE DJANHAN	4229	2022-2023	2023	7	Pre IG2	Sumishield	Clothianidin	214	214	0	214	0	0	0	209	0	0.976636	248	34	5
SAKASSOU	CSR-DM PUBLIC DE SRAN-BELAKRO	6534	2022-2023	2023	7	Pre IG2	Sumishield	Clothianidin	510	510	0	510	0	0	0	498	0	0.976471	632	122	12
SAKASSOU	CSR-DM PUBLIC DE YABLASSOU	8542	2022-2023	2023	7	Pre IG2	Sumishield	Clothianidin	155	155	0	155	0	0	0	118	0	0.76129	216	61	37
SAKASSOU	CSU PUBLIC SARENE	4168	2022-2023	2023	7	Pre IG2	Sumishield	Clothianidin	31	31	0	31	0	0	0	23	0	0.741935	49	18	8
SAKASSOU	CSU-D PRIVE SAINTE MARTINE DE SAKASSOU	3299	2022-2023	2023	7	Pre IG2	Sumishield	Clothianidin	34	34	0	34	0	0	0	34	0	1	72	38	0
SAKASSOU	CSU-DM PUBLIC DE SRAN-BONDOSSOU	3139	2022-2023	2023	7	Pre IG2	Sumishield	Clothianidin	233	233	0	233	0	0	0	213	0	0.914163	310	77	20
SAKASSOU	CSU-DM PUBLIC DE TOUMODI SAKASSOU	2721	2022-2023	2023	7	Pre IG2	Sumishield	Clothianidin	97	97	0	97	0	0	0	92	0	0.948454	137	40	5
SAKASSOU	HG PUBLIC DE SAKASSOU	18536	2022-2023	2023	7	Pre IG2	Sumishield	Clothianidin	266	266	0	266	0	0	0	230	0	0.864662	456	190	36
SAKASSOU	HS PUBLIC NDC	1683	2022-2023	2023	7	Pre IG2	Sumishield	Clothianidin	144	144	0	144	0	0	0	125	0	0.868056	303	159	19
SAKASSOU	HS PUBLIC NDC	1683	2022-2023	2023	7	Pre IG2	Sumishield	Clothianidin	127	127	0	127	0	0	0	110	0	0.866142	260	133	17
SAKASSOU	CSR-D PUBLIC D' ANDOBO-ALLUIBO	4230	2022-2023	2023	8	Dual a.i. ITN	IG2	Chlorfenapyr+Alpha-cypermethrin	262	262	0	262	0	0	0	236	0	0.900763	331	69	26
SAKASSOU	CSR-D PUBLIC DE FOTO-KOUAMEKRO	4978	2022-2023	2023	8	Dual a.i. ITN	IG2	Chlorfenapyr+Alpha-cypermethrin	160	160	0	160	0	0	0	135	0	0.84375	234	74	25
SAKASSOU	CSR-D PUBLIC DE KANANGOPLI	3676	2022-2023	2023	8	Dual a.i. ITN	IG2	Chlorfenapyr+Alpha-cypermethrin	206	206	0	206	0	0	0	199	0	0.966019	333	127	7
SAKASSOU	CSR-D PUBLIC DE KANGRE	3470	2022-2023	2023	8	Dual a.i. ITN	IG2	Chlorfenapyr+Alpha-cypermethrin	150	150	0	150	0	0	0	148	0	0.986667	242	92	2
SAKASSOU	CSR-D PUBLIC DE KONANKRO	2262	2022-2023	2023	8	Dual a.i. ITN	IG2	Chlorfenapyr+Alpha-cypermethrin	171	171	0	171	0	0	0	150	0	0.877193	208	37	21
SAKASSOU	CSR-DM PUBLIC DE ADJEKRO	2731	2022-2023	2023	8	Dual a.i. ITN	IG2	Chlorfenapyr+Alpha-cypermethrin	170	170	0	170	0	0	0	160	0	0.941176	231	61	10
SAKASSOU	CSR-DM PUBLIC DE ALLOKO-DJEKRO	2869	2022-2023	2023	8	Dual a.i. ITN	IG2	Chlorfenapyr+Alpha-cypermethrin	254	254	0	254	0	0	0	248	0	0.976378	341	87	6
SAKASSOU	CSR-DM PUBLIC DE ANDOFOUE-BONOU	3457	2022-2023	2023	8	Dual a.i. ITN	IG2	Chlorfenapyr+Alpha-cypermethrin	222	222	0	222	0	0	0	205	0	0.923423	279	57	17
SAKASSOU	CSR-DM PUBLIC DE ANO-ZUME	3835	2022-2023	2023	8	Dual a.i. ITN	IG2	Chlorfenapyr+Alpha-cypermethrin	275	275	0	275	0	0	0	200	0	0.727273	350	75	75
SAKASSOU	CSR-DM PUBLIC DE ASSANDRE	12169	2022-2023	2023	8	Dual a.i. ITN	IG2	Chlorfenapyr+Alpha-cypermethrin	314	314	0	314	0	0	0	139	0	0.442675	648	334	175
SAKASSOU	CSR-DM PUBLIC DE ASSIRIKRO	2772	2022-2023	2023	8	Dual a.i. ITN	IG2	Chlorfenapyr+Alpha-cypermethrin	291	291	0	291	0	0	0	248	0	0.852234	555	264	43
SAKASSOU	CSR-DM PUBLIC DE AYAOU-SOKPA	8938	2022-2023	2023	8	Dual a.i. ITN	IG2	Chlorfenapyr+Alpha-cypermethrin	293	293	0	293	0	0	0	268	0	0.914676	509	216	25
SAKASSOU	CSR-DM PUBLIC DE KONGO	2704	2022-2023	2023	8	Dual a.i. ITN	IG2	Chlorfenapyr+Alpha-cypermethrin	264	264	0	264	0	0	0	248	0	0.939394	283	19	16
SAKASSOU	CSR-DM PUBLIC DE N'GUESSAN POKOUKRO	8912	2022-2023	2023	8	Dual a.i. ITN	IG2	Chlorfenapyr+Alpha-cypermethrin	215	215	0	215	0	0	0	200	0	0.930233	318	103	15
SAKASSOU	CSR-DM PUBLIC DE ODIAYE	3448	2022-2023	2023	8	Dual a.i. ITN	IG2	Chlorfenapyr+Alpha-cypermethrin	121	121	0	121	0	0	0	101	0	0.834711	165	44	20
SAKASSOU	CSR-DM PUBLIC DE SOKOBO	3371	2022-2023	2023	8	Dual a.i. ITN	IG2	Chlorfenapyr+Alpha-cypermethrin	154	154	0	154	0	0	0	115	0	0.746753	181	27	39
SAKASSOU	CSR-DM PUBLIC DE SOUAFOUE DJANHAN	2713	2022-2023	2023	8	Dual a.i. ITN	IG2	Chlorfenapyr+Alpha-cypermethrin	207	207	0	207	0	0	0	193	0	0.932367	250	43	14
SAKASSOU	CSR-DM PUBLIC DE SRAN-BELAKRO	6038	2022-2023	2023	8	Dual a.i. ITN	IG2	Chlorfenapyr+Alpha-cypermethrin	357	357	0	357	0	0	0	292	0	0.817927	763	406	65
SAKASSOU	CSR-DM PUBLIC DE YABLASSOU	4436	2022-2023	2023	8	Dual a.i. ITN	IG2	Chlorfenapyr+Alpha-cypermethrin	150	150	0	150	0	0	0	123	0	0.82	259	109	27
SAKASSOU	CSU PUBLIC SARENE	4168	2022-2023	2023	8	Dual a.i. ITN	IG2	Chlorfenapyr+Alpha-cypermethrin	65	65	0	65	0	0	0	36	0	0.553846	101	36	29
SAKASSOU	CSU-D PRIVE SAINTE MARTINE DE SAKASSOU	2711	2022-2023	2023	8	Dual a.i. ITN	IG2	Chlorfenapyr+Alpha-cypermethrin	34	34	0	34	0	0	0	34	0	1	107	73	0
SAKASSOU	CSU-DM PUBLIC DE SRAN-BONDOSSOU	3642	2022-2023	2023	8	Dual a.i. ITN	IG2	Chlorfenapyr+Alpha-cypermethrin	266	266	0	266	0	0	0	261	0	0.981203	376	110	5
SAKASSOU	CSU-DM PUBLIC DE TOUMODI SAKASSOU	3035	2022-2023	2023	8	Dual a.i. ITN	IG2	Chlorfenapyr+Alpha-cypermethrin	122	122	0	122	0	0	0	114	0	0.934426	179	57	8
SAKASSOU	HG PUBLIC DE SAKASSOU	12567	2022-2023	2023	8	Dual a.i. ITN	IG2	Chlorfenapyr+Alpha-cypermethrin	316	316	0	316	0	0	0	285	0	0.901899	528	212	31
SAKASSOU	CSR-D PUBLIC D' ANDOBO-ALLUIBO	4230	2022-2023	2023	9	Dual a.i. ITN	IG2	Chlorfenapyr+Alpha-cypermethrin	235	235	0	235	0	0	0	207	0	0.880851	288	53	28
SAKASSOU	CSR-D PUBLIC DE FOTO-KOUAMEKRO	4978	2022-2023	2023	9	Dual a.i. ITN	IG2	Chlorfenapyr+Alpha-cypermethrin	148	148	0	148	0	0	0	125	0	0.844595	207	59	23
SAKASSOU	CSR-D PUBLIC DE KANANGOPLI	3676	2022-2023	2023	9	Dual a.i. ITN	IG2	Chlorfenapyr+Alpha-cypermethrin	218	218	0	218	0	0	0	200	0	0.917431	316	98	18
SAKASSOU	CSR-D PUBLIC DE KANGRE	3470	2022-2023	2023	9	Dual a.i. ITN	IG2	Chlorfenapyr+Alpha-cypermethrin	241	241	0	241	0	0	0	213	0	0.883817	287	46	28
SAKASSOU	CSR-D PUBLIC DE KONANKRO	2262	2022-2023	2023	9	Dual a.i. ITN	IG2	Chlorfenapyr+Alpha-cypermethrin	174	174	0	174	0	0	0	149	0	0.856322	211	37	25
SAKASSOU	CSR-DM PUBLIC DE ADJEKRO	2731	2022-2023	2023	9	Dual a.i. ITN	IG2	Chlorfenapyr+Alpha-cypermethrin	199	199	0	199	0	0	0	184	0	0.924623	244	45	15
SAKASSOU	CSR-DM PUBLIC DE ALLOKO-DJEKRO	2869	2022-2023	2023	9	Dual a.i. ITN	IG2	Chlorfenapyr+Alpha-cypermethrin	230	230	0	230	0	0	0	217	0	0.943478	293	63	13
SAKASSOU	CSR-DM PUBLIC DE ANDOFOUE-BONOU	3457	2022-2023	2023	9	Dual a.i. ITN	IG2	Chlorfenapyr+Alpha-cypermethrin	169	169	0	169	0	0	0	154	0	0.911243	203	34	15
SAKASSOU	CSR-DM PUBLIC DE ANO-ZUME	3835	2022-2023	2023	9	Dual a.i. ITN	IG2	Chlorfenapyr+Alpha-cypermethrin	174	174	0	174	0	0	0	164	0	0.942529	221	47	10
SAKASSOU	CSR-DM PUBLIC DE ASSANDRE	12169	2022-2023	2023	9	Dual a.i. ITN	IG2	Chlorfenapyr+Alpha-cypermethrin	451	451	0	451	0	0	0	406	0	0.900222	617	166	45
SAKASSOU	CSR-DM PUBLIC DE ASSIRIKRO	2772	2022-2023	2023	9	Dual a.i. ITN	IG2	Chlorfenapyr+Alpha-cypermethrin	271	271	0	271	0	0	0	231	0	0.852399	504	233	40
SAKASSOU	CSR-DM PUBLIC DE AYAOU-SOKPA	8938	2022-2023	2023	9	Dual a.i. ITN	IG2	Chlorfenapyr+Alpha-cypermethrin	341	341	0	341	0	0	0	286	0	0.83871	460	119	55
SAKASSOU	CSR-DM PUBLIC DE KONGO	2704	2022-2023	2023	9	Dual a.i. ITN	IG2	Chlorfenapyr+Alpha-cypermethrin	281	281	0	281	0	0	0	252	0	0.896797	298	17	29
SAKASSOU	CSR-DM PUBLIC DE N'GUESSAN POKOUKRO	8912	2022-2023	2023	9	Dual a.i. ITN	IG2	Chlorfenapyr+Alpha-cypermethrin	229	229	0	229	0	0	0	209	0	0.912664	306	77	20
SAKASSOU	CSR-DM PUBLIC DE ODIAYE	3448	2022-2023	2023	9	Dual a.i. ITN	IG2	Chlorfenapyr+Alpha-cypermethrin	124	124	0	124	0	0	0	95	0	0.766129	164	40	29
SAKASSOU	CSR-DM PUBLIC DE SOKOBO	3371	2022-2023	2023	9	Dual a.i. ITN	IG2	Chlorfenapyr+Alpha-cypermethrin	165	165	0	165	0	0	0	112	0	0.678788	215	50	53
SAKASSOU	CSR-DM PUBLIC DE SOUAFOUE DJANHAN	2713	2022-2023	2023	9	Dual a.i. ITN	IG2	Chlorfenapyr+Alpha-cypermethrin	172	172	0	172	0	0	0	137	0	0.796512	172	0	35
SAKASSOU	CSR-DM PUBLIC DE SRAN-BELAKRO	6038	2022-2023	2023	9	Dual a.i. ITN	IG2	Chlorfenapyr+Alpha-cypermethrin	440	440	0	440	0	0	0	405	0	0.920455	680	240	35
SAKASSOU	CSR-DM PUBLIC DE YABLASSOU	4436	2022-2023	2023	9	Dual a.i. ITN	IG2	Chlorfenapyr+Alpha-cypermethrin	169	169	0	169	0	0	0	167	0	0.988166	177	8	2
SAKASSOU	CSU-D PRIVE SAINTE MARTINE DE SAKASSOU	2711	2022-2023	2023	9	Dual a.i. ITN	IG2	Chlorfenapyr+Alpha-cypermethrin	36	36	0	36	0	0	0	36	0	1	78	42	0
SAKASSOU	CSU-DM PUBLIC DE SRAN-BONDOSSOU	3642	2022-2023	2023	9	Dual a.i. ITN	IG2	Chlorfenapyr+Alpha-cypermethrin	312	312	0	312	0	0	0	275	0	0.88141	406	94	37
SAKASSOU	CSU-DM PUBLIC DE TOUMODI SAKASSOU	3035	2022-2023	2023	9	Dual a.i. ITN	IG2	Chlorfenapyr+Alpha-cypermethrin	125	125	0	125	0	0	0	121	0	0.968	168	43	4
SAKASSOU	HG PUBLIC DE SAKASSOU	12567	2022-2023	2023	9	Dual a.i. ITN	IG2	Chlorfenapyr+Alpha-cypermethrin	257	257	0	257	0	0	0	229	0	0.891051	533	276	28
SAKASSOU	HS PUBLIC NDC	1683	2022-2023	2023	9	Dual a.i. ITN	IG2	Chlorfenapyr+Alpha-cypermethrin	121	121	0	121	0	0	0	92	0	0.760331	290	169	29
SAKASSOU	CSR-D PUBLIC D' ANDOBO-ALLUIBO	4230	2022-2023	2023	10	Dual a.i. ITN	IG2	Chlorfenapyr+Alpha-cypermethrin	299	299	0	299	0	0	0	267	0	0.892977	364	65	32
SAKASSOU	CSR-D PUBLIC DE FOTO-KOUAMEKRO	4978	2022-2023	2023	10	Dual a.i. ITN	IG2	Chlorfenapyr+Alpha-cypermethrin	213	213	0	213	0	0	0	186	0	0.873239	278	65	27
SAKASSOU	CSR-D PUBLIC DE KANANGOPLI	3676	2022-2023	2023	10	Dual a.i. ITN	IG2	Chlorfenapyr+Alpha-cypermethrin	220	220	0	220	0	0	0	196	0	0.890909	298	78	24
SAKASSOU	CSR-D PUBLIC DE KANGRE	3470	2022-2023	2023	10	Dual a.i. ITN	IG2	Chlorfenapyr+Alpha-cypermethrin	157	157	0	157	0	0	0	134	0	0.853503	204	47	23
SAKASSOU	CSR-D PUBLIC DE KONANKRO	2262	2022-2023	2023	10	Dual a.i. ITN	IG2	Chlorfenapyr+Alpha-cypermethrin	126	126	0	126	0	0	0	107	0	0.849206	183	57	19
SAKASSOU	CSR-DM PUBLIC DE ADJEKRO	2731	2022-2023	2023	10	Dual a.i. ITN	IG2	Chlorfenapyr+Alpha-cypermethrin	219	219	0	219	0	0	0	196	0	0.894977	257	38	23
SAKASSOU	CSR-DM PUBLIC DE ALLOKO-DJEKRO	2869	2022-2023	2023	10	Dual a.i. ITN	IG2	Chlorfenapyr+Alpha-cypermethrin	278	278	0	278	0	0	0	253	0	0.910072	326	48	25
SAKASSOU	CSR-DM PUBLIC DE ANDOFOUE-BONOU	3457	2022-2023	2023	10	Dual a.i. ITN	IG2	Chlorfenapyr+Alpha-cypermethrin	151	151	0	151	0	0	0	140	0	0.927152	176	25	11
SAKASSOU	CSR-DM PUBLIC DE ANO-ZUME	3835	2022-2023	2023	10	Dual a.i. ITN	IG2	Chlorfenapyr+Alpha-cypermethrin	239	239	0	239	0	0	0	215	0	0.899582	282	43	24
SAKASSOU	CSR-DM PUBLIC DE ASSANDRE	12169	2022-2023	2023	10	Dual a.i. ITN	IG2	Chlorfenapyr+Alpha-cypermethrin	465	465	0	465	0	0	0	422	0	0.907527	629	164	43
SAKASSOU	CSR-DM PUBLIC DE ASSIRIKRO	2772	2022-2023	2023	10	Dual a.i. ITN	IG2	Chlorfenapyr+Alpha-cypermethrin	285	285	0	285	0	0	0	231	0	0.810526	533	248	54
SAKASSOU	CSR-DM PUBLIC DE AYAOU-SOKPA	8938	2022-2023	2023	10	Dual a.i. ITN	IG2	Chlorfenapyr+Alpha-cypermethrin	228	228	0	228	0	0	0	194	0	0.850877	335	107	34
SAKASSOU	CSR-DM PUBLIC DE KONGO	2704	2022-2023	2023	10	Dual a.i. ITN	IG2	Chlorfenapyr+Alpha-cypermethrin	166	166	0	166	0	0	0	146	0	0.879518	197	31	20
SAKASSOU	CSR-DM PUBLIC DE N'GUESSAN POKOUKRO	8912	2022-2023	2023	10	Dual a.i. ITN	IG2	Chlorfenapyr+Alpha-cypermethrin	209	209	0	209	0	0	0	189	0	0.904306	274	65	20
SAKASSOU	CSR-DM PUBLIC DE ODIAYE	3448	2022-2023	2023	10	Dual a.i. ITN	IG2	Chlorfenapyr+Alpha-cypermethrin	97	97	0	97	0	0	0	69	0	0.71134	135	38	28
SAKASSOU	CSR-DM PUBLIC DE SOKOBO	3371	2022-2023	2023	10	Dual a.i. ITN	IG2	Chlorfenapyr+Alpha-cypermethrin	197	197	0	197	0	0	0	148	0	0.751269	243	46	49
SAKASSOU	CSR-DM PUBLIC DE SOUAFOUE DJANHAN	2713	2022-2023	2023	10	Dual a.i. ITN	IG2	Chlorfenapyr+Alpha-cypermethrin	137	137	0	137	0	0	0	122	0	0.890511	165	28	15
SAKASSOU	CSR-DM PUBLIC DE SRAN-BELAKRO	6038	2022-2023	2023	10	Dual a.i. ITN	IG2	Chlorfenapyr+Alpha-cypermethrin	420	420	0	420	0	0	0	368	0	0.87619	527	107	52
SAKASSOU	CSR-DM PUBLIC DE YABLASSOU	4436	2022-2023	2023	10	Dual a.i. ITN	IG2	Chlorfenapyr+Alpha-cypermethrin	196	196	0	196	0	0	0	138	0	0.704082	305	109	58
SAKASSOU	CSU PUBLIC SARENE	4168	2022-2023	2023	10	Dual a.i. ITN	IG2	Chlorfenapyr+Alpha-cypermethrin	45	45	0	45	0	0	0	35	0	0.777778	75	30	10
SAKASSOU	CSU-D PRIVE SAINTE MARTINE DE SAKASSOU	2711	2022-2023	2023	10	Dual a.i. ITN	IG2	Chlorfenapyr+Alpha-cypermethrin	45	45	0	45	0	0	0	45	0	1	82	37	0
SAKASSOU	CSU-DM PUBLIC DE SRAN-BONDOSSOU	3642	2022-2023	2023	10	Dual a.i. ITN	IG2	Chlorfenapyr+Alpha-cypermethrin	174	174	0	174	0	0	0	160	0	0.91954	279	105	14
SAKASSOU	CSU-DM PUBLIC DE TOUMODI SAKASSOU	3035	2022-2023	2023	10	Dual a.i. ITN	IG2	Chlorfenapyr+Alpha-cypermethrin	111	111	0	111	0	0	0	107	0	0.963964	159	48	4
SAKASSOU	HG PUBLIC DE SAKASSOU	12567	2022-2023	2023	10	Dual a.i. ITN	IG2	Chlorfenapyr+Alpha-cypermethrin	315	315	0	315	0	0	0	274	0	0.869841	374	59	41
SAKASSOU	HS PUBLIC NDC	1683	2022-2023	2023	10	Dual a.i. ITN	IG2	Chlorfenapyr+Alpha-cypermethrin	131	131	0	131	0	0	0	106	0	0.80916	321	190	25
SAKASSOU	CSR-D PUBLIC D' ANDOBO-ALLUIBO	4230	2022-2023	2023	11	Dual a.i. ITN	IG2	Chlorfenapyr+Alpha-cypermethrin	164	164	0	164	0	0	0	154	0	0.939024	215	51	10
SAKASSOU	CSR-D PUBLIC DE FOTO-KOUAMEKRO	4978	2022-2023	2023	11	Dual a.i. ITN	IG2	Chlorfenapyr+Alpha-cypermethrin	118	118	0	118	0	0	0	101	0	0.855932	162	44	17
SAKASSOU	CSR-D PUBLIC DE KANANGOPLI	3676	2022-2023	2023	11	Dual a.i. ITN	IG2	Chlorfenapyr+Alpha-cypermethrin	159	159	0	159	0	0	0	147	0	0.924528	229	70	12
SAKASSOU	CSR-D PUBLIC DE KANGRE	3470	2022-2023	2023	11	Dual a.i. ITN	IG2	Chlorfenapyr+Alpha-cypermethrin	106	106	0	106	0	0	0	100	0	0.943396	149	43	6
SAKASSOU	CSR-D PUBLIC DE KONANKRO	2262	2022-2023	2023	11	Dual a.i. ITN	IG2	Chlorfenapyr+Alpha-cypermethrin	89	89	0	89	0	0	0	79	0	0.88764	127	38	10
SAKASSOU	CSR-DM PUBLIC DE ADJEKRO	2731	2022-2023	2023	11	Dual a.i. ITN	IG2	Chlorfenapyr+Alpha-cypermethrin	125	125	0	125	0	0	0	107	0	0.856	168	43	18
SAKASSOU	CSR-DM PUBLIC DE ALLOKO-DJEKRO	2869	2022-2023	2023	11	Dual a.i. ITN	IG2	Chlorfenapyr+Alpha-cypermethrin	200	200	0	200	0	0	0	193	0	0.965	257	57	7
SAKASSOU	CSR-DM PUBLIC DE ANDOFOUE-BONOU	3457	2022-2023	2023	11	Dual a.i. ITN	IG2	Chlorfenapyr+Alpha-cypermethrin	116	116	0	116	0	0	0	102	0	0.87931	147	31	14
SAKASSOU	CSR-DM PUBLIC DE ANO-ZUME	3835	2022-2023	2023	11	Dual a.i. ITN	IG2	Chlorfenapyr+Alpha-cypermethrin	213	213	0	213	0	0	0	186	0	0.873239	243	30	27
SAKASSOU	CSR-DM PUBLIC DE ASSANDRE	12169	2022-2023	2023	11	Dual a.i. ITN	IG2	Chlorfenapyr+Alpha-cypermethrin	310	310	0	310	0	0	0	279	0	0.9	420	110	31
SAKASSOU	CSR-DM PUBLIC DE ASSIRIKRO	2772	2022-2023	2023	11	Dual a.i. ITN	IG2	Chlorfenapyr+Alpha-cypermethrin	217	217	0	217	0	0	0	186	0	0.857143	443	226	31
SAKASSOU	CSR-DM PUBLIC DE AYAOU-SOKPA	8938	2022-2023	2023	11	Dual a.i. ITN	IG2	Chlorfenapyr+Alpha-cypermethrin	201	201	0	201	0	0	0	170	0	0.845771	324	123	31
SAKASSOU	CSR-DM PUBLIC DE KONGO	2704	2022-2023	2023	11	Dual a.i. ITN	IG2	Chlorfenapyr+Alpha-cypermethrin	135	135	0	135	0	0	0	125	0	0.925926	159	24	10
SAKASSOU	CSR-DM PUBLIC DE N'GUESSAN POKOUKRO	8912	2022-2023	2023	11	Dual a.i. ITN	IG2	Chlorfenapyr+Alpha-cypermethrin	153	153	0	153	0	0	0	132	0	0.862745	223	70	21
SAKASSOU	CSR-DM PUBLIC DE ODIAYE	3448	2022-2023	2023	11	Dual a.i. ITN	IG2	Chlorfenapyr+Alpha-cypermethrin	62	62	0	62	0	0	0	33	0	0.532258	108	46	29
SAKASSOU	CSR-DM PUBLIC DE SOKOBO	3371	2022-2023	2023	11	Dual a.i. ITN	IG2	Chlorfenapyr+Alpha-cypermethrin	125	125	0	125	0	0	0	89	0	0.712	158	33	36
SAKASSOU	CSR-DM PUBLIC DE SOUAFOUE DJANHAN	2713	2022-2023	2023	11	Dual a.i. ITN	IG2	Chlorfenapyr+Alpha-cypermethrin	109	109	0	109	0	0	0	99	0	0.908257	130	21	10
SAKASSOU	CSR-DM PUBLIC DE SRAN-BELAKRO	6038	2022-2023	2023	11	Dual a.i. ITN	IG2	Chlorfenapyr+Alpha-cypermethrin	329	329	0	329	0	0	0	319	0	0.969605	409	80	10
SAKASSOU	CSR-DM PUBLIC DE YABLASSOU	4436	2022-2023	2023	11	Dual a.i. ITN	IG2	Chlorfenapyr+Alpha-cypermethrin	154	154	0	154	0	0	0	108	0	0.701299	254	100	46
SAKASSOU	CSU PUBLIC SARENE	4168	2022-2023	2023	11	Dual a.i. ITN	IG2	Chlorfenapyr+Alpha-cypermethrin	46	46	0	46	0	0	0	46	0	1	89	43	0
SAKASSOU	CSU-D PRIVE SAINTE MARTINE DE SAKASSOU	2711	2022-2023	2023	11	Dual a.i. ITN	IG2	Chlorfenapyr+Alpha-cypermethrin	21	21	0	21	0	0	0	21	0	1	65	44	0
SAKASSOU	CSU-DM PUBLIC DE SRAN-BONDOSSOU	3642	2022-2023	2023	11	Dual a.i. ITN	IG2	Chlorfenapyr+Alpha-cypermethrin	168	168	0	168	0	0	0	150	0	0.892857	214	46	18
SAKASSOU	CSU-DM PUBLIC DE TOUMODI SAKASSOU	3035	2022-2023	2023	11	Dual a.i. ITN	IG2	Chlorfenapyr+Alpha-cypermethrin	88	88	0	88	0	0	0	85	0	0.965909	130	42	3
SAKASSOU	HG PUBLIC DE SAKASSOU	12567	2022-2023	2023	11	Dual a.i. ITN	IG2	Chlorfenapyr+Alpha-cypermethrin	224	224	0	224	0	0	0	205	0	0.915179	431	207	19
SAKASSOU	HS PUBLIC NDC	1683	2022-2023	2023	11	Dual a.i. ITN	IG2	Chlorfenapyr+Alpha-cypermethrin	92	92	0	92	0	0	0	61	0	0.663043	277	185	31
SAKASSOU	CSR-D PUBLIC D' ANDOBO-ALLUIBO	4230	2022-2023	2023	12	Dual a.i. ITN	IG2	Chlorfenapyr+Alpha-cypermethrin	137	137	0	137	0	0	0	124	0	0.905109	213	76	13
SAKASSOU	CSR-D PUBLIC DE FOTO-KOUAMEKRO	4978	2022-2023	2023	12	Dual a.i. ITN	IG2	Chlorfenapyr+Alpha-cypermethrin	130	130	0	130	0	0	0	114	0	0.876923	167	37	16
SAKASSOU	CSR-D PUBLIC DE KANANGOPLI	3676	2022-2023	2023	12	Dual a.i. ITN	IG2	Chlorfenapyr+Alpha-cypermethrin	148	148	0	148	0	0	0	141	0	0.952703	195	47	7
SAKASSOU	CSR-D PUBLIC DE KANGRE	3470	2022-2023	2023	12	Dual a.i. ITN	IG2	Chlorfenapyr+Alpha-cypermethrin	103	103	0	103	0	0	0	93	0	0.902913	142	39	10
SAKASSOU	CSR-D PUBLIC DE KONANKRO	2262	2022-2023	2023	12	Dual a.i. ITN	IG2	Chlorfenapyr+Alpha-cypermethrin	67	67	0	67	0	0	0	59	0	0.880597	100	33	8
SAKASSOU	CSR-DM PUBLIC DE ADJEKRO	2731	2022-2023	2023	12	Dual a.i. ITN	IG2	Chlorfenapyr+Alpha-cypermethrin	102	102	0	102	0	0	0	96	0	0.941176	124	22	6
SAKASSOU	CSR-DM PUBLIC DE ALLOKO-DJEKRO	2869	2022-2023	2023	12	Dual a.i. ITN	IG2	Chlorfenapyr+Alpha-cypermethrin	179	179	0	179	0	0	0	153	0	0.854749	215	36	26
SAKASSOU	CSR-DM PUBLIC DE ANDOFOUE-BONOU	3457	2022-2023	2023	12	Dual a.i. ITN	IG2	Chlorfenapyr+Alpha-cypermethrin	93	93	0	93	0	0	0	84	0	0.903226	165	72	9
SAKASSOU	CSR-DM PUBLIC DE ANO-ZUME	3835	2022-2023	2023	12	Dual a.i. ITN	IG2	Chlorfenapyr+Alpha-cypermethrin	153	153	0	153	0	0	0	141	0	0.921569	196	43	12
SAKASSOU	CSR-DM PUBLIC DE ASSANDRE	12169	2022-2023	2023	12	Dual a.i. ITN	IG2	Chlorfenapyr+Alpha-cypermethrin	268	268	0	268	0	0	0	256	0	0.955224	387	119	12
SAKASSOU	CSR-DM PUBLIC DE ASSIRIKRO	2772	2022-2023	2023	12	Dual a.i. ITN	IG2	Chlorfenapyr+Alpha-cypermethrin	231	231	0	231	0	0	0	206	0	0.891775	397	166	25
SAKASSOU	CSR-DM PUBLIC DE AYAOU-SOKPA	8938	2022-2023	2023	12	Dual a.i. ITN	IG2	Chlorfenapyr+Alpha-cypermethrin	206	206	0	206	0	0	0	167	0	0.81068	326	120	39
SAKASSOU	CSR-DM PUBLIC DE KONGO	2704	2022-2023	2023	12	Dual a.i. ITN	IG2	Chlorfenapyr+Alpha-cypermethrin	162	162	0	162	0	0	0	125	0	0.771605	188	26	37
SAKASSOU	CSR-DM PUBLIC DE N'GUESSAN POKOUKRO	8912	2022-2023	2023	12	Dual a.i. ITN	IG2	Chlorfenapyr+Alpha-cypermethrin	127	127	0	127	0	0	0	119	0	0.937008	171	44	8
SAKASSOU	CSR-DM PUBLIC DE ODIAYE	3448	2022-2023	2023	12	Dual a.i. ITN	IG2	Chlorfenapyr+Alpha-cypermethrin	61	61	0	61	0	0	0	42	0	0.688525	112	51	19
SAKASSOU	CSR-DM PUBLIC DE SOKOBO	3371	2022-2023	2023	12	Dual a.i. ITN	IG2	Chlorfenapyr+Alpha-cypermethrin	106	106	0	106	0	0	0	85	0	0.801887	148	42	21
SAKASSOU	CSR-DM PUBLIC DE SOUAFOUE DJANHAN	2713	2022-2023	2023	12	Dual a.i. ITN	IG2	Chlorfenapyr+Alpha-cypermethrin	117	117	0	117	0	0	0	115	0	0.982906	149	32	2
SAKASSOU	CSR-DM PUBLIC DE SRAN-BELAKRO	6038	2022-2023	2023	12	Dual a.i. ITN	IG2	Chlorfenapyr+Alpha-cypermethrin	348	348	0	348	0	0	0	321	0	0.922414	543	195	27
SAKASSOU	CSR-DM PUBLIC DE YABLASSOU	4436	2022-2023	2023	12	Dual a.i. ITN	IG2	Chlorfenapyr+Alpha-cypermethrin	116	116	0	116	0	0	0	101	0	0.87069	163	47	15
SAKASSOU	CSU PUBLIC SARENE	4168	2022-2023	2023	12	Dual a.i. ITN	IG2	Chlorfenapyr+Alpha-cypermethrin	37	37	0	37	0	0	0	35	0	0.945946	73	36	2
SAKASSOU	CSU-D PRIVE SAINTE MARTINE DE SAKASSOU	2711	2022-2023	2023	12	Dual a.i. ITN	IG2	Chlorfenapyr+Alpha-cypermethrin	22	22	0	22	0	0	0	21	0	0.954545	52	30	1
SAKASSOU	CSU-DM PUBLIC DE SRAN-BONDOSSOU	3642	2022-2023	2023	12	Dual a.i. ITN	IG2	Chlorfenapyr+Alpha-cypermethrin	141	141	0	141	0	0	0	132	0	0.93617	224	83	9
SAKASSOU	CSU-DM PUBLIC DE TOUMODI SAKASSOU	3035	2022-2023	2023	12	Dual a.i. ITN	IG2	Chlorfenapyr+Alpha-cypermethrin	89	89	0	89	0	0	0	88	0	0.988764	136	47	1
SAKASSOU	HG PUBLIC DE SAKASSOU	12567	2022-2023	2023	12	Dual a.i. ITN	IG2	Chlorfenapyr+Alpha-cypermethrin	148	148	0	148	0	0	0	133	0	0.898649	409	261	15
SAKASSOU	HS PUBLIC NDC	1683	2022-2023	2023	12	Dual a.i. ITN	IG2	Chlorfenapyr+Alpha-cypermethrin	74	74	0	74	0	0	0	44	0	0.594595	212	138	30
SAKASSOU	CSR-D PUBLIC D' ANDOBO-ALLUIBO	4230	2023-2024	2024	1	Dual a.i. ITN	IG2	Chlorfenapyr+Alpha-cypermethrin	134	134	0	134	0	0	0	115	0	0.858209	184	50	19
SAKASSOU	CSR-D PUBLIC DE FOTO-KOUAMEKRO	4978	2023-2024	2024	1	Dual a.i. ITN	IG2	Chlorfenapyr+Alpha-cypermethrin	152	152	0	152	0	0	0	133	1	0.875	178	26	19
SAKASSOU	CSR-D PUBLIC DE KANANGOPLI	3676	2023-2024	2024	1	Dual a.i. ITN	IG2	Chlorfenapyr+Alpha-cypermethrin	120	120	0	120	0	0	0	114	3	0.95	192	72	6
SAKASSOU	CSR-D PUBLIC DE KANGRE	3470	2023-2024	2024	1	Dual a.i. ITN	IG2	Chlorfenapyr+Alpha-cypermethrin	100	100	0	100	0	0	0	92	4	0.92	135	35	8
SAKASSOU	CSR-D PUBLIC DE KONANKRO	2262	2023-2024	2024	1	Dual a.i. ITN	IG2	Chlorfenapyr+Alpha-cypermethrin	75	75	0	75	0	0	0	74	5	0.986667	116	41	1
SAKASSOU	CSR-DM PUBLIC DE ADJEKRO	2731	2023-2024	2024	1	Dual a.i. ITN	IG2	Chlorfenapyr+Alpha-cypermethrin	141	141	0	141	0	0	0	117	7	0.829787	181	40	24
SAKASSOU	CSR-DM PUBLIC DE ALLOKO-DJEKRO	2869	2023-2024	2024	1	Dual a.i. ITN	IG2	Chlorfenapyr+Alpha-cypermethrin	153	153	0	153	0	0	0	133	8	0.869281	202	49	20
SAKASSOU	CSR-DM PUBLIC DE ANDOFOUE-BONOU	3457	2023-2024	2024	1	Dual a.i. ITN	IG2	Chlorfenapyr+Alpha-cypermethrin	76	76	0	76	0	0	0	67	9	0.881579	124	48	9
SAKASSOU	CSR-DM PUBLIC DE ANO-ZUME	3835	2023-2024	2024	1	Dual a.i. ITN	IG2	Chlorfenapyr+Alpha-cypermethrin	138	138	0	138	0	0	0	115	10	0.833333	173	35	23
SAKASSOU	CSR-DM PUBLIC DE ASSANDRE	12169	2023-2024	2024	1	Dual a.i. ITN	IG2	Chlorfenapyr+Alpha-cypermethrin	205	205	0	205	0	0	0	185	11	0.902439	385	180	20
SAKASSOU	CSR-DM PUBLIC DE ASSIRIKRO	2772	2023-2024	2024	1	Dual a.i. ITN	IG2	Chlorfenapyr+Alpha-cypermethrin	202	202	0	202	0	0	0	163	12	0.806931	395	193	39
SAKASSOU	CSR-DM PUBLIC DE AYAOU-SOKPA	8938	2023-2024	2024	1	Dual a.i. ITN	IG2	Chlorfenapyr+Alpha-cypermethrin	61	61	0	61	0	0	0	77	13	1.2623	317	256	-16
SAKASSOU	CSR-DM PUBLIC DE KONGO	2704	2023-2024	2024	1	Dual a.i. ITN	IG2	Chlorfenapyr+Alpha-cypermethrin	110	110	0	110	0	0	0	77	14	0.7	152	42	33
SAKASSOU	CSR-DM PUBLIC DE N'GUESSAN POKOUKRO	8912	2023-2024	2024	1	Dual a.i. ITN	IG2	Chlorfenapyr+Alpha-cypermethrin	130	130	0	130	0	0	0	118	15	0.907692	197	67	12
SAKASSOU	CSR-DM PUBLIC DE ODIAYE	3448	2023-2024	2024	1	Dual a.i. ITN	IG2	Chlorfenapyr+Alpha-cypermethrin	44	44	0	44	0	0	0	27	16	0.613636	108	64	17
SAKASSOU	CSR-DM PUBLIC DE SOKOBO	3371	2023-2024	2024	1	Dual a.i. ITN	IG2	Chlorfenapyr+Alpha-cypermethrin	67	67	0	67	0	0	0	47	17	0.701493	127	60	20
SAKASSOU	CSR-DM PUBLIC DE SOUAFOUE DJANHAN	2713	2023-2024	2024	1	Dual a.i. ITN	IG2	Chlorfenapyr+Alpha-cypermethrin	61	61	0	61	0	0	0	60	18	0.983607	89	28	1
SAKASSOU	CSR-DM PUBLIC DE SRAN-BELAKRO	6038	2023-2024	2024	1	Dual a.i. ITN	IG2	Chlorfenapyr+Alpha-cypermethrin	303	303	0	303	0	0	0	261	19	0.861386	376	73	42
SAKASSOU	CSR-DM PUBLIC DE YABLASSOU	4436	2023-2024	2024	1	Dual a.i. ITN	IG2	Chlorfenapyr+Alpha-cypermethrin	92	92	0	92	0	0	0	62	20	0.673913	162	70	30
SAKASSOU	CSU-D PRIVE SAINTE MARTINE DE SAKASSOU	2711	2023-2024	2024	1	Dual a.i. ITN	IG2	Chlorfenapyr+Alpha-cypermethrin	17	17	0	17	0	0	0	23	21	1.35294	56	39	-6
SAKASSOU	CSU-DM PUBLIC DE SRAN-BONDOSSOU	3642	2023-2024	2024	1	Dual a.i. ITN	IG2	Chlorfenapyr+Alpha-cypermethrin	103	103	0	103	0	0	0	86	22	0.834951	189	86	17
SAKASSOU	CSU-DM PUBLIC DE TOUMODI SAKASSOU	3035	2023-2024	2024	1	Dual a.i. ITN	IG2	Chlorfenapyr+Alpha-cypermethrin	66	66	0	66	0	0	0	61	23	0.924242	124	58	5
SAKASSOU	CSU PUBLIC SARENE	5135	2023-2024	2024	1	Dual a.i. ITN	IG2	Chlorfenapyr+Alpha-cypermethrin	26	26	0	26	0	0	0	23	24	0.884615	41	15	3
SAKASSOU	HG PUBLIC DE SAKASSOU	12567	2023-2024	2024	1	Dual a.i. ITN	IG2	Chlorfenapyr+Alpha-cypermethrin	690	690	0	690	0	0	0	644	25	0.933333	750	60	46
SAKASSOU	HS PUBLIC NDC	1683	2023-2024	2024	1	Dual a.i. ITN	IG2	Chlorfenapyr+Alpha-cypermethrin	87	87	0	87	0	0	0	61	26	0.701149	231	144	26
SAKASSOU	SOLLA BONIKRO	3594	2023-2024	2024	1	Dual a.i. ITN	IG2	Chlorfenapyr+Alpha-cypermethrin	129	129	0	129	0	0	0	97	27	0.751938	242	113	32
SAKASSOU	CSR-D PUBLIC D' ANDOBO-ALLUIBO	4230	2023-2024	2024	2	Dual a.i. ITN	IG2	Chlorfenapyr+Alpha-cypermethrin	175	175	0	175	0	0	0	143	28	0.817143	249	74	32
SAKASSOU	CSR-D PUBLIC DE FOTO-KOUAMEKRO	4978	2023-2024	2024	2	Dual a.i. ITN	IG2	Chlorfenapyr+Alpha-cypermethrin	123	123	0	123	0	0	0	109	29	0.886179	134	11	14
SAKASSOU	CSR-D PUBLIC DE KANANGOPLI	3676	2023-2024	2024	2	Dual a.i. ITN	IG2	Chlorfenapyr+Alpha-cypermethrin	135	135	0	135	0	0	0	123	31	0.911111	199	64	12
SAKASSOU	CSR-D PUBLIC DE KANGRE	3470	2023-2024	2024	2	Dual a.i. ITN	IG2	Chlorfenapyr+Alpha-cypermethrin	72	72	0	72	0	0	0	61	32	0.847222	114	42	11
SAKASSOU	CSR-D PUBLIC DE KONANKRO	2262	2023-2024	2024	2	Dual a.i. ITN	IG2	Chlorfenapyr+Alpha-cypermethrin	52	52	0	52	0	0	0	48	33	0.923077	101	49	4
SAKASSOU	CSR-DM PUBLIC DE ADJEKRO	2731	2023-2024	2024	2	Dual a.i. ITN	IG2	Chlorfenapyr+Alpha-cypermethrin	143	143	0	143	0	0	0	115	35	0.804196	181	38	28
SAKASSOU	CSR-DM PUBLIC DE ALLOKO-DJEKRO	2869	2023-2024	2024	2	Dual a.i. ITN	IG2	Chlorfenapyr+Alpha-cypermethrin	147	147	0	147	0	0	0	131	36	0.891156	198	51	16
SAKASSOU	CSR-DM PUBLIC DE ANDOFOUE-BONOU	3457	2023-2024	2024	2	Dual a.i. ITN	IG2	Chlorfenapyr+Alpha-cypermethrin	74	74	0	74	0	0	0	65	37	0.878378	113	39	9
SAKASSOU	CSR-DM PUBLIC DE ANO-ZUME	3835	2023-2024	2024	2	Dual a.i. ITN	IG2	Chlorfenapyr+Alpha-cypermethrin	134	134	0	134	0	0	0	103	38	0.768657	171	37	31
SAKASSOU	CSR-DM PUBLIC DE ASSANDRE	12169	2023-2024	2024	2	Dual a.i. ITN	IG2	Chlorfenapyr+Alpha-cypermethrin	180	180	0	180	0	0	0	164	39	0.911111	366	186	16
SAKASSOU	CSR-DM PUBLIC DE ASSIRIKRO	2772	2023-2024	2024	2	Dual a.i. ITN	IG2	Chlorfenapyr+Alpha-cypermethrin	185	185	0	185	0	0	0	141	40	0.762162	387	202	44
SAKASSOU	CSR-DM PUBLIC DE AYAOU-SOKPA	8938	2023-2024	2024	2	Dual a.i. ITN	IG2	Chlorfenapyr+Alpha-cypermethrin	128	128	0	128	0	0	0	154	41	1.20312	402	274	-26
SAKASSOU	CSR-DM PUBLIC DE KONGO	2704	2023-2024	2024	2	Dual a.i. ITN	IG2	Chlorfenapyr+Alpha-cypermethrin	92	92	0	92	0	0	0	87	42	0.945652	142	50	5
SAKASSOU	CSR-DM PUBLIC DE N'GUESSAN POKOUKRO	8912	2023-2024	2024	2	Dual a.i. ITN	IG2	Chlorfenapyr+Alpha-cypermethrin	247	247	0	247	0	0	0	213	43	0.862348	323	76	34
SAKASSOU	CSR-DM PUBLIC DE ODIAYE	3448	2023-2024	2024	2	Dual a.i. ITN	IG2	Chlorfenapyr+Alpha-cypermethrin	64	64	0	64	0	0	0	47	44	0.734375	135	71	17
SAKASSOU	CSR-DM PUBLIC DE SOKOBO	3371	2023-2024	2024	2	Dual a.i. ITN	IG2	Chlorfenapyr+Alpha-cypermethrin	127	127	0	127	0	0	0	109	45	0.858268	176	49	18
SAKASSOU	CSR-DM PUBLIC DE SOUAFOUE DJANHAN	2713	2023-2024	2024	2	Dual a.i. ITN	IG2	Chlorfenapyr+Alpha-cypermethrin	72	72	0	72	0	0	0	68	46	0.944444	99	27	4
SAKASSOU	CSR-DM PUBLIC DE SRAN-BELAKRO	6038	2023-2024	2024	2	Dual a.i. ITN	IG2	Chlorfenapyr+Alpha-cypermethrin	294	294	0	294	0	0	0	280	47	0.952381	452	158	14
SAKASSOU	CSR-DM PUBLIC DE YABLASSOU	4436	2023-2024	2024	2	Dual a.i. ITN	IG2	Chlorfenapyr+Alpha-cypermethrin	89	89	0	89	0	0	0	60	48	0.674157	142	53	29
SAKASSOU	CSU-D PRIVE SAINTE MARTINE DE SAKASSOU	2711	2023-2024	2024	2	Dual a.i. ITN	IG2	Chlorfenapyr+Alpha-cypermethrin	17	17	0	17	0	0	0	25	49	1.47059	49	32	-8
SAKASSOU	CSU-DM PUBLIC DE SRAN-BONDOSSOU	3642	2023-2024	2024	2	Dual a.i. ITN	IG2	Chlorfenapyr+Alpha-cypermethrin	144	144	0	144	0	0	0	133	50	0.923611	234	90	11
SAKASSOU	CSU-DM PUBLIC DE TOUMODI SAKASSOU	3035	2023-2024	2024	2	Dual a.i. ITN	IG2	Chlorfenapyr+Alpha-cypermethrin	55	55	0	55	0	0	0	53	51	0.963636	86	31	2
SAKASSOU	CSU PUBLIC SARENE	5135	2023-2024	2024	2	Dual a.i. ITN	IG2	Chlorfenapyr+Alpha-cypermethrin	31	31	0	31	0	0	0	0	52	0	41	10	31
SAKASSOU	HG PUBLIC DE SAKASSOU	12567	2023-2024	2024	2	Dual a.i. ITN	IG2	Chlorfenapyr+Alpha-cypermethrin	516	516	0	516	0	0	0	409	53	0.792636	687	171	107
SAKASSOU	HS PUBLIC NDC	1683	2023-2024	2024	2	Dual a.i. ITN	IG2	Chlorfenapyr+Alpha-cypermethrin	69	69	0	69	0	0	0	46	54	0.666667	212	143	23
SAKASSOU	SOLLA BONIKRO	3594	2023-2024	2024	2	Dual a.i. ITN	IG2	Chlorfenapyr+Alpha-cypermethrin	110	110	0	110	0	0	0	87	55	0.790909	209	99	23
SAKASSOU	CSR-D PUBLIC D' ANDOBO-ALLUIBO	4230	2023-2024	2024	3	Dual a.i. ITN	IG2	Chlorfenapyr+Alpha-cypermethrin	178	178	0	178	0	0	0	144	56	0.808989	260	82	34
SAKASSOU	CSR-D PUBLIC DE FOTO-KOUAMEKRO	4978	2023-2024	2024	3	Dual a.i. ITN	IG2	Chlorfenapyr+Alpha-cypermethrin	139	139	0	139	0	0	0	122	57	0.877698	160	21	17
SAKASSOU	CSR-D PUBLIC DE KANANGO AHOBE	2207	2023-2024	2024	3	Dual a.i. ITN	IG2	Chlorfenapyr+Alpha-cypermethrin	12	12	0	12	0	0	0	10	58	0.833333	24	12	2
SAKASSOU	CSR-D PUBLIC DE KANANGOPLI	3676	2023-2024	2024	3	Dual a.i. ITN	IG2	Chlorfenapyr+Alpha-cypermethrin	135	135	0	135	0	0	0	123	59	0.911111	212	77	12
SAKASSOU	CSR-D PUBLIC DE KANGRE	3470	2023-2024	2024	3	Dual a.i. ITN	IG2	Chlorfenapyr+Alpha-cypermethrin	93	93	0	93	0	0	0	91	60	0.978495	162	69	2
SAKASSOU	CSR-D PUBLIC DE KONANKRO	2262	2023-2024	2024	3	Dual a.i. ITN	IG2	Chlorfenapyr+Alpha-cypermethrin	55	55	0	55	0	0	0	52	61	0.945455	214	159	3
SAKASSOU	CSR-DM PUBLIC DE ADJEKRO	2731	2023-2024	2024	3	Dual a.i. ITN	IG2	Chlorfenapyr+Alpha-cypermethrin	133	133	0	133	0	0	0	116	63	0.87218	160	27	17
SAKASSOU	CSR-DM PUBLIC DE ALLOKO-DJEKRO	2869	2023-2024	2024	3	Dual a.i. ITN	IG2	Chlorfenapyr+Alpha-cypermethrin	154	154	0	154	0	0	0	136	64	0.883117	199	45	18
SAKASSOU	CSR-DM PUBLIC DE ANDOFOUE-BONOU	3457	2023-2024	2024	3	Dual a.i. ITN	IG2	Chlorfenapyr+Alpha-cypermethrin	61	61	0	61	0	0	0	53	65	0.868852	101	40	8
SAKASSOU	CSR-DM PUBLIC DE ANO-ZUME	3835	2023-2024	2024	3	Dual a.i. ITN	IG2	Chlorfenapyr+Alpha-cypermethrin	116	116	0	116	0	0	0	83	66	0.715517	174	58	33
SAKASSOU	CSR-DM PUBLIC DE ASSANDRE	12169	2023-2024	2024	3	Dual a.i. ITN	IG2	Chlorfenapyr+Alpha-cypermethrin	123	123	0	123	0	0	0	134	67	1.08943	339	216	-11
SAKASSOU	CSR-DM PUBLIC DE ASSIRIKRO	2772	2023-2024	2024	3	Dual a.i. ITN	IG2	Chlorfenapyr+Alpha-cypermethrin	181	181	0	181	0	0	0	145	68	0.801105	388	207	36
SAKASSOU	CSR-DM PUBLIC DE AYAOU-SOKPA	8938	2023-2024	2024	3	Dual a.i. ITN	IG2	Chlorfenapyr+Alpha-cypermethrin	134	134	0	134	0	0	0	129	69	0.962687	178	44	5
SAKASSOU	CSR-DM PUBLIC DE KONGO	2704	2023-2024	2024	3	Dual a.i. ITN	IG2	Chlorfenapyr+Alpha-cypermethrin	78	78	0	78	0	0	0	99	70	1.26923	108	30	-21
SAKASSOU	CSR-DM PUBLIC DE N'GUESSAN POKOUKRO	8912	2023-2024	2024	3	Dual a.i. ITN	IG2	Chlorfenapyr+Alpha-cypermethrin	139	139	0	139	0	0	0	120	71	0.863309	257	118	19
SAKASSOU	CSR-DM PUBLIC DE ODIAYE	3448	2023-2024	2024	3	Dual a.i. ITN	IG2	Chlorfenapyr+Alpha-cypermethrin	66	66	0	66	0	0	0	37	72	0.560606	181	115	29
SAKASSOU	CSR-DM PUBLIC DE SOKOBO	3371	2023-2024	2024	3	Dual a.i. ITN	IG2	Chlorfenapyr+Alpha-cypermethrin	69	69	0	69	0	0	0	48	73	0.695652	124	55	21
SAKASSOU	CSR-DM PUBLIC DE SOUAFOUE DJANHAN	2713	2023-2024	2024	3	Dual a.i. ITN	IG2	Chlorfenapyr+Alpha-cypermethrin	71	71	0	71	0	0	0	71	74	1	109	38	0
SAKASSOU	CSR-DM PUBLIC DE SRAN-BELAKRO	6038	2023-2024	2024	3	Dual a.i. ITN	IG2	Chlorfenapyr+Alpha-cypermethrin	172	172	0	172	0	0	0	171	75	0.994186	287	115	1
SAKASSOU	CSR-DM PUBLIC DE YABLASSOU	4436	2023-2024	2024	3	Dual a.i. ITN	IG2	Chlorfenapyr+Alpha-cypermethrin	80	80	0	80	0	0	0	52	76	0.65	155	75	28
SAKASSOU	CSU-D PRIVE SAINTE MARTINE DE SAKASSOU	2711	2023-2024	2024	3	Dual a.i. ITN	IG2	Chlorfenapyr+Alpha-cypermethrin	23	23	0	23	0	0	0	21	77	0.913043	55	32	2
SAKASSOU	CSU-DM PUBLIC DE SRAN-BONDOSSOU	3642	2023-2024	2024	3	Dual a.i. ITN	IG2	Chlorfenapyr+Alpha-cypermethrin	216	216	0	216	0	0	0	103	78	0.476852	189	-27	113
SAKASSOU	CSU-DM PUBLIC DE TOUMODI SAKASSOU	3035	2023-2024	2024	3	Dual a.i. ITN	IG2	Chlorfenapyr+Alpha-cypermethrin	54	54	0	54	0	0	0	53	79	0.981481	99	45	1
SAKASSOU	HG PUBLIC DE SAKASSOU	12567	2023-2024	2024	3	Dual a.i. ITN	IG2	Chlorfenapyr+Alpha-cypermethrin	551	551	0	551	0	0	0	435	80	0.789474	696	145	116
SAKASSOU	HS PUBLIC NDC	1683	2023-2024	2024	3	Dual a.i. ITN	IG2	Chlorfenapyr+Alpha-cypermethrin	59	59	0	59	0	0	0	42	81	0.711864	216	157	17
SAKASSOU	SOLLA BONIKRO	3594	2023-2024	2024	3	Dual a.i. ITN	IG2	Chlorfenapyr+Alpha-cypermethrin	144	144	0	144	0	0	0	112	82	0.777778	170	26	32
SAKASSOU	CSR-D PUBLIC D' ANDOBO-ALLUIBO	4230	2023-2024	2024	4	Dual a.i. ITN	IG2	Chlorfenapyr+Alpha-cypermethrin	203	203	0	203	0	0	0	184	83	0.906404	265	62	19
SAKASSOU	CSR-D PUBLIC DE FOTO-KOUAMEKRO	4978	2023-2024	2024	4	Dual a.i. ITN	IG2	Chlorfenapyr+Alpha-cypermethrin	248	248	0	248	0	0	0	222	84	0.895161	281	33	26
SAKASSOU	CSR-D PUBLIC DE KANANGO AHOBE	2207	2023-2024	2024	4	Dual a.i. ITN	IG2	Chlorfenapyr+Alpha-cypermethrin	61	61	0	61	0	0	0	55	85	0.901639	90	29	6
SAKASSOU	CSR-D PUBLIC DE KANANGOPLI	3676	2023-2024	2024	4	Dual a.i. ITN	IG2	Chlorfenapyr+Alpha-cypermethrin	249	249	0	249	0	0	0	124	86	0.497992	412	163	125
SAKASSOU	CSR-D PUBLIC DE KANGRE	3470	2023-2024	2024	4	Dual a.i. ITN	IG2	Chlorfenapyr+Alpha-cypermethrin	176	176	0	176	0	0	0	143	87	0.8125	272	96	33
SAKASSOU	CSR-D PUBLIC DE KONANKRO	2262	2023-2024	2024	4	Dual a.i. ITN	IG2	Chlorfenapyr+Alpha-cypermethrin	80	80	0	80	0	0	0	71	88	0.8875	122	42	9
SAKASSOU	CSR-DM PUBLIC DE ADJEKRO	2731	2023-2024	2024	4	Dual a.i. ITN	IG2	Chlorfenapyr+Alpha-cypermethrin	163	163	0	163	0	0	0	123	90	0.754601	203	40	40
SAKASSOU	CSR-DM PUBLIC DE ALLOKO-DJEKRO	2869	2023-2024	2024	4	Dual a.i. ITN	IG2	Chlorfenapyr+Alpha-cypermethrin	210	210	0	210	0	0	0	197	91	0.938095	229	19	13
SAKASSOU	CSR-DM PUBLIC DE ANDOFOUE-BONOU	3457	2023-2024	2024	4	Dual a.i. ITN	IG2	Chlorfenapyr+Alpha-cypermethrin	107	107	0	107	0	0	0	88	92	0.82243	149	42	19
SAKASSOU	CSR-DM PUBLIC DE ANO-ZUME	3835	2023-2024	2024	4	Dual a.i. ITN	IG2	Chlorfenapyr+Alpha-cypermethrin	166	166	0	166	0	0	0	132	93	0.795181	227	61	34
SAKASSOU	CSR-DM PUBLIC DE ASSANDRE	12169	2023-2024	2024	4	Dual a.i. ITN	IG2	Chlorfenapyr+Alpha-cypermethrin	250	250	0	250	0	0	0	193	94	0.772	519	269	57
SAKASSOU	CSR-DM PUBLIC DE ASSIRIKRO	2772	2023-2024	2024	4	Dual a.i. ITN	IG2	Chlorfenapyr+Alpha-cypermethrin	242	242	0	242	0	0	0	162	95	0.669421	540	298	80
SAKASSOU	CSR-DM PUBLIC DE AYAOU-SOKPA	8938	2023-2024	2024	4	Dual a.i. ITN	IG2	Chlorfenapyr+Alpha-cypermethrin	180	180	0	180	0	0	0	171	96	0.95	273	93	9
SAKASSOU	CSR-DM PUBLIC DE KONGO	2704	2023-2024	2024	4	Dual a.i. ITN	IG2	Chlorfenapyr+Alpha-cypermethrin	95	95	0	95	0	0	0	121	97	1.27368	141	46	-26
SAKASSOU	CSR-DM PUBLIC DE N'GUESSAN POKOUKRO	8912	2023-2024	2024	4	Dual a.i. ITN	IG2	Chlorfenapyr+Alpha-cypermethrin	303	303	0	303	0	0	0	261	98	0.861386	423	120	42
SAKASSOU	CSR-DM PUBLIC DE ODIAYE	3448	2023-2024	2024	4	Dual a.i. ITN	IG2	Chlorfenapyr+Alpha-cypermethrin	65	65	0	65	0	0	0	39	99	0.6	178	113	26
SAKASSOU	CSR-DM PUBLIC DE SOKOBO	3371	2023-2024	2024	4	Dual a.i. ITN	IG2	Chlorfenapyr+Alpha-cypermethrin	136	136	0	136	0	0	0	84	100	0.617647	200	64	52
SAKASSOU	CSR-DM PUBLIC DE SOUAFOUE DJANHAN	2713	2023-2024	2024	4	Dual a.i. ITN	IG2	Chlorfenapyr+Alpha-cypermethrin	131	131	0	131	0	0	0	127	101	0.969466	207	76	4
SAKASSOU	CSR-DM PUBLIC DE SRAN-BELAKRO	6038	2023-2024	2024	4	Dual a.i. ITN	IG2	Chlorfenapyr+Alpha-cypermethrin	215	215	0	215	0	0	0	202	102	0.939535	354	139	13
SAKASSOU	CSR-DM PUBLIC DE YABLASSOU	4436	2023-2024	2024	4	Dual a.i. ITN	IG2	Chlorfenapyr+Alpha-cypermethrin	142	142	0	142	0	0	0	93	103	0.65493	255	113	49
SAKASSOU	CSU-D PRIVE SAINTE MARTINE DE SAKASSOU	2711	2023-2024	2024	4	Dual a.i. ITN	IG2	Chlorfenapyr+Alpha-cypermethrin	25	25	0	25	0	0	0	32	104	1.28	57	32	-7
SAKASSOU	CSU-DM PUBLIC DE SRAN-BONDOSSOU	3642	2023-2024	2024	4	Dual a.i. ITN	IG2	Chlorfenapyr+Alpha-cypermethrin	110	110	0	110	0	0	0	85	105	0.772727	184	74	25
SAKASSOU	CSU-DM PUBLIC DE TOUMODI SAKASSOU	3035	2023-2024	2024	4	Dual a.i. ITN	IG2	Chlorfenapyr+Alpha-cypermethrin	66	66	0	66	0	0	0	66	106	1	128	62	0
SAKASSOU	HG PUBLIC DE SAKASSOU	12567	2023-2024	2024	4	Dual a.i. ITN	IG2	Chlorfenapyr+Alpha-cypermethrin	761	761	0	761	0	0	0	655	107	0.86071	867	106	106
SAKASSOU	HS PUBLIC NDC	1683	2023-2024	2024	4	Dual a.i. ITN	IG2	Chlorfenapyr+Alpha-cypermethrin	76	76	0	76	0	0	0	54	108	0.710526	256	180	22
SAKASSOU	SOLLA BONIKRO	3594	2023-2024	2024	4	Dual a.i. ITN	IG2	Chlorfenapyr+Alpha-cypermethrin	194	194	0	194	0	0	0	182	109	0.938144	344	150	12
SAKASSOU	CSR-D PUBLIC D' ANDOBO-ALLUIBO	4230	2023-2024	2024	5	Dual a.i. ITN	IG2	Chlorfenapyr+Alpha-cypermethrin	188	188	0	188	0	0	0	85	110	0.452128	259	71	103
SAKASSOU	CSR-D PUBLIC DE FOTO-KOUAMEKRO	4978	2023-2024	2024	5	Dual a.i. ITN	IG2	Chlorfenapyr+Alpha-cypermethrin	207	207	0	207	0	0	0	186	111	0.898551	227	20	21
SAKASSOU	CSR-D PUBLIC DE KANANGO AHOBE	2207	2023-2024	2024	5	Dual a.i. ITN	IG2	Chlorfenapyr+Alpha-cypermethrin	39	39	0	39	0	0	0	37	112	0.948718	63	24	2
SAKASSOU	CSR-D PUBLIC DE KANANGOPLI	3676	2023-2024	2024	5	Dual a.i. ITN	IG2	Chlorfenapyr+Alpha-cypermethrin	181	181	0	181	0	0	0	233	113	1.28729	283	102	-52
SAKASSOU	CSR-D PUBLIC DE KANGRE	3470	2023-2024	2024	5	Dual a.i. ITN	IG2	Chlorfenapyr+Alpha-cypermethrin	116	116	0	116	0	0	0	107	114	0.922414	196	80	9
SAKASSOU	CSR-D PUBLIC DE KONANKRO	2262	2023-2024	2024	5	Dual a.i. ITN	IG2	Chlorfenapyr+Alpha-cypermethrin	63	63	0	63	0	0	0	58	115	0.920635	153	90	5
SAKASSOU	CSR-DM PUBLIC DE ADJEKRO	2731	2023-2024	2024	5	Dual a.i. ITN	IG2	Chlorfenapyr+Alpha-cypermethrin	138	138	0	138	0	0	0	67	117	0.485507	138	0	71
SAKASSOU	CSR-DM PUBLIC DE ALLOKO-DJEKRO	2869	2023-2024	2024	5	Dual a.i. ITN	IG2	Chlorfenapyr+Alpha-cypermethrin	156	156	0	156	0	0	0	142	118	0.910256	254	98	14
SAKASSOU	CSR-DM PUBLIC DE ANDOFOUE-BONOU	3457	2023-2024	2024	5	Dual a.i. ITN	IG2	Chlorfenapyr+Alpha-cypermethrin	108	108	0	108	0	0	0	97	119	0.898148	160	52	11
SAKASSOU	CSR-DM PUBLIC DE ANO-ZUME	3835	2023-2024	2024	5	Dual a.i. ITN	IG2	Chlorfenapyr+Alpha-cypermethrin	130	130	0	130	0	0	0	106	120	0.815385	207	77	24
SAKASSOU	CSR-DM PUBLIC DE ASSANDRE	12169	2023-2024	2024	5	Dual a.i. ITN	IG2	Chlorfenapyr+Alpha-cypermethrin	244	244	0	244	0	0	0	158	121	0.647541	539	295	86
SAKASSOU	CSR-DM PUBLIC DE ASSIRIKRO	2772	2023-2024	2024	5	Dual a.i. ITN	IG2	Chlorfenapyr+Alpha-cypermethrin	247	247	0	247	0	0	0	189	122	0.765182	525	278	58
SAKASSOU	CSR-DM PUBLIC DE AYAOU-SOKPA	8938	2023-2024	2024	5	Dual a.i. ITN	IG2	Chlorfenapyr+Alpha-cypermethrin	177	177	0	177	0	0	0	150	123	0.847458	217	40	27
SAKASSOU	CSR-DM PUBLIC DE KONGO	2704	2023-2024	2024	5	Dual a.i. ITN	IG2	Chlorfenapyr+Alpha-cypermethrin	98	98	0	98	0	0	0	6	124	0.0612245	150	52	92
SAKASSOU	CSR-DM PUBLIC DE N'GUESSAN POKOUKRO	8912	2023-2024	2024	5	Dual a.i. ITN	IG2	Chlorfenapyr+Alpha-cypermethrin	211	211	0	211	0	0	0	196	125	0.92891	269	58	15
SAKASSOU	CSR-DM PUBLIC DE ODIAYE	3448	2023-2024	2024	5	Dual a.i. ITN	IG2	Chlorfenapyr+Alpha-cypermethrin	48	48	0	48	0	0	0	36	126	0.75	126	78	12
SAKASSOU	CSR-DM PUBLIC DE SOKOBO	3371	2023-2024	2024	5	Dual a.i. ITN	IG2	Chlorfenapyr+Alpha-cypermethrin	148	148	0	148	0	0	0	115	127	0.777027	219	71	33
SAKASSOU	CSR-DM PUBLIC DE SOUAFOUE DJANHAN	2713	2023-2024	2024	5	Dual a.i. ITN	IG2	Chlorfenapyr+Alpha-cypermethrin	122	122	0	122	0	0	0	116	128	0.95082	188	66	6
SAKASSOU	CSR-DM PUBLIC DE SRAN-BELAKRO	6038	2023-2024	2024	5	Dual a.i. ITN	IG2	Chlorfenapyr+Alpha-cypermethrin	216	216	0	216	0	0	0	205	129	0.949074	372	156	11
SAKASSOU	CSR-DM PUBLIC DE YABLASSOU	4436	2023-2024	2024	5	Dual a.i. ITN	IG2	Chlorfenapyr+Alpha-cypermethrin	81	81	0	81	0	0	0	56	130	0.691358	202	121	25
SAKASSOU	CSU-D PRIVE SAINTE MARTINE DE SAKASSOU	2711	2023-2024	2024	5	Dual a.i. ITN	IG2	Chlorfenapyr+Alpha-cypermethrin	32	32	0	32	0	0	0	57	131	1.78125	66	34	-25
SAKASSOU	CSU-DM PUBLIC DE SRAN-BONDOSSOU	3642	2023-2024	2024	5	Dual a.i. ITN	IG2	Chlorfenapyr+Alpha-cypermethrin	109	109	0	109	0	0	0	94	132	0.862385	258	149	15
SAKASSOU	CSU-DM PUBLIC DE TOUMODI SAKASSOU	3035	2023-2024	2024	5	Dual a.i. ITN	IG2	Chlorfenapyr+Alpha-cypermethrin	48	48	0	48	0	0	0	45	133	0.9375	87	39	3
SAKASSOU	HG PUBLIC DE SAKASSOU	12567	2023-2024	2024	5	Dual a.i. ITN	IG2	Chlorfenapyr+Alpha-cypermethrin	562	562	0	562	0	0	0	527	134	0.937722	825	263	35
SAKASSOU	HS PUBLIC NDC	1683	2023-2024	2024	5	Dual a.i. ITN	IG2	Chlorfenapyr+Alpha-cypermethrin	77	77	0	77	0	0	0	53	135	0.688312	186	109	24
SAKASSOU	SOLLA BONIKRO	3594	2023-2024	2024	5	Dual a.i. ITN	IG2	Chlorfenapyr+Alpha-cypermethrin	152	152	0	152	0	0	0	135	136	0.888158	280	128	17
SAKASSOU	CSR-D PUBLIC D' ANDOBO-ALLUIBO	4230	2023-2024	2024	6	Dual a.i. ITN	IG2	Chlorfenapyr+Alpha-cypermethrin	181	181	0	181	0	0	0	168	137	0.928177	244	63	13
SAKASSOU	CSR-D PUBLIC DE FOTO-KOUAMEKRO	4978	2023-2024	2024	6	Dual a.i. ITN	IG2	Chlorfenapyr+Alpha-cypermethrin	173	173	0	173	0	0	0	150	138	0.867052	234	61	23
SAKASSOU	CSR-D PUBLIC DE KANANGO AHOBE	2207	2023-2024	2024	6	Dual a.i. ITN	IG2	Chlorfenapyr+Alpha-cypermethrin	50	50	0	50	0	0	0	50	139	1	102	52	0
SAKASSOU	CSR-D PUBLIC DE KANANGOPLI	3676	2023-2024	2024	6	Dual a.i. ITN	IG2	Chlorfenapyr+Alpha-cypermethrin	135	135	0	135	0	0	0	177	140	1.31111	198	63	-42
SAKASSOU	CSR-D PUBLIC DE KANGRE	3470	2023-2024	2024	6	Dual a.i. ITN	IG2	Chlorfenapyr+Alpha-cypermethrin	125	125	0	125	0	0	0	116	141	0.928	169	44	9
SAKASSOU	CSR-D PUBLIC DE KONANKRO	2262	2023-2024	2024	6	Dual a.i. ITN	IG2	Chlorfenapyr+Alpha-cypermethrin	65	65	0	65	0	0	0	6	142	0.0923077	132	67	59
SAKASSOU	CSR-DM PUBLIC DE ADJEKRO	2731	2023-2024	2024	6	Dual a.i. ITN	IG2	Chlorfenapyr+Alpha-cypermethrin	148	148	0	148	0	0	0	134	144	0.905405	169	21	14
SAKASSOU	CSR-DM PUBLIC DE ALLOKO-DJEKRO	2869	2023-2024	2024	6	Dual a.i. ITN	IG2	Chlorfenapyr+Alpha-cypermethrin	173	173	0	173	0	0	0	161	145	0.930636	355	182	12
SAKASSOU	CSR-DM PUBLIC DE ANDOFOUE-BONOU	3457	2023-2024	2024	6	Dual a.i. ITN	IG2	Chlorfenapyr+Alpha-cypermethrin	83	83	0	83	0	0	0	79	146	0.951807	133	50	4
SAKASSOU	CSR-DM PUBLIC DE ANO-ZUME	3835	2023-2024	2024	6	Dual a.i. ITN	IG2	Chlorfenapyr+Alpha-cypermethrin	170	170	0	170	0	0	0	158	147	0.929412	237	67	12
SAKASSOU	CSR-DM PUBLIC DE ASSANDRE	12169	2023-2024	2024	6	Dual a.i. ITN	IG2	Chlorfenapyr+Alpha-cypermethrin	444	444	0	444	0	0	0	252	148	0.567568	550	106	192
SAKASSOU	CSR-DM PUBLIC DE ASSIRIKRO	2772	2023-2024	2024	6	Dual a.i. ITN	IG2	Chlorfenapyr+Alpha-cypermethrin	266	266	0	266	0	0	0	202	149	0.759398	481	215	64
SAKASSOU	CSR-DM PUBLIC DE AYAOU-SOKPA	8938	2023-2024	2024	6	Dual a.i. ITN	IG2	Chlorfenapyr+Alpha-cypermethrin	236	236	0	236	0	0	0	154	150	0.652542	246	10	82
SAKASSOU	CSR-DM PUBLIC DE KONGO	2704	2023-2024	2024	6	Dual a.i. ITN	IG2	Chlorfenapyr+Alpha-cypermethrin	139	139	0	139	0	0	0	101	151	0.726619	176	37	38
SAKASSOU	CSR-DM PUBLIC DE N'GUESSAN POKOUKRO	8912	2023-2024	2024	6	Dual a.i. ITN	IG2	Chlorfenapyr+Alpha-cypermethrin	186	186	0	186	0	0	0	162	152	0.870968	220	34	24
SAKASSOU	CSR-DM PUBLIC DE ODIAYE	3448	2023-2024	2024	6	Dual a.i. ITN	IG2	Chlorfenapyr+Alpha-cypermethrin	66	66	0	66	0	0	0	60	153	0.909091	131	65	6
SAKASSOU	CSR-DM PUBLIC DE SOKOBO	3371	2023-2024	2024	6	Dual a.i. ITN	IG2	Chlorfenapyr+Alpha-cypermethrin	152	152	0	152	0	0	0	118	154	0.776316	210	58	34
SAKASSOU	CSR-DM PUBLIC DE SOUAFOUE DJANHAN	2713	2023-2024	2024	6	Dual a.i. ITN	IG2	Chlorfenapyr+Alpha-cypermethrin	123	123	0	123	0	0	0	112	155	0.910569	183	60	11
SAKASSOU	CSR-DM PUBLIC DE SRAN-BELAKRO	6038	2023-2024	2024	6	Dual a.i. ITN	IG2	Chlorfenapyr+Alpha-cypermethrin	263	263	0	263	0	0	0	248	156	0.942966	364	101	15
SAKASSOU	CSR-DM PUBLIC DE YABLASSOU	4436	2023-2024	2024	6	Dual a.i. ITN	IG2	Chlorfenapyr+Alpha-cypermethrin	131	131	0	131	0	0	0	23	157	0.175573	250	119	108
SAKASSOU	CSU-D PRIVE SAINTE MARTINE DE SAKASSOU	2711	2023-2024	2024	6	Dual a.i. ITN	IG2	Chlorfenapyr+Alpha-cypermethrin	57	57	0	57	0	0	0	51	158	0.894737	82	25	6
SAKASSOU	CSU-DM PUBLIC DE SRAN-BONDOSSOU	3642	2023-2024	2024	6	Dual a.i. ITN	IG2	Chlorfenapyr+Alpha-cypermethrin	179	179	0	179	0	0	0	153	159	0.854749	256	77	26
SAKASSOU	CSU-DM PUBLIC DE TOUMODI SAKASSOU	3035	2023-2024	2024	6	Dual a.i. ITN	IG2	Chlorfenapyr+Alpha-cypermethrin	66	66	0	66	0	0	0	66	160	1	119	53	0
SAKASSOU	HG PUBLIC DE SAKASSOU	12567	2023-2024	2024	6	Dual a.i. ITN	IG2	Chlorfenapyr+Alpha-cypermethrin	494	494	0	494	0	0	0	443	161	0.896761	686	192	51
SAKASSOU	HS PUBLIC NDC	1683	2023-2024	2024	6	Dual a.i. ITN	IG2	Chlorfenapyr+Alpha-cypermethrin	85	85	0	85	0	0	0	60	162	0.705882	207	122	25
SAKASSOU	SOLLA BONIKRO	3594	2023-2024	2024	6	Dual a.i. ITN	IG2	Chlorfenapyr+Alpha-cypermethrin	151	151	0	151	0	0	0	204	163	1.35099	262	111	-53
SAKASSOU	CSR-D PUBLIC D' ANDOBO-ALLUIBO	4230	2023-2024	2024	7	Dual a.i. ITN	IG2	Chlorfenapyr+Alpha-cypermethrin	194	194	0	194	0	0	0	181	164	0.93299	238	44	13
SAKASSOU	CSR-D PUBLIC DE FOTO-KOUAMEKRO	4978	2023-2024	2024	7	Dual a.i. ITN	IG2	Chlorfenapyr+Alpha-cypermethrin	189	189	0	189	0	0	0	167	165	0.883598	223	34	22
SAKASSOU	CSR-D PUBLIC DE KANANGO AHOBE	2207	2023-2024	2024	7	Dual a.i. ITN	IG2	Chlorfenapyr+Alpha-cypermethrin	70	70	0	70	0	0	0	63	166	0.9	102	32	7
SAKASSOU	CSR-D PUBLIC DE KANANGOPLI	3676	2023-2024	2024	7	Dual a.i. ITN	IG2	Chlorfenapyr+Alpha-cypermethrin	152	152	0	152	0	0	0	129	167	0.848684	218	66	23
SAKASSOU	CSR-D PUBLIC DE KANGRE	3470	2023-2024	2024	7	Dual a.i. ITN	IG2	Chlorfenapyr+Alpha-cypermethrin	191	191	0	191	0	0	0	167	168	0.874346	225	34	24
SAKASSOU	CSR-D PUBLIC DE KONANKRO	2262	2023-2024	2024	7	Dual a.i. ITN	IG2	Chlorfenapyr+Alpha-cypermethrin	102	102	0	102	0	0	0	96	169	0.941176	101	-1	6
SAKASSOU	CSR-D PUBLIC DE NANGLAIS	1338	2023-2024	2024	7	Dual a.i. ITN	IG2	Chlorfenapyr+Alpha-cypermethrin	44	44	0	44	0	0	0	37	170	0.840909	130	86	7
SAKASSOU	CSR-DM PUBLIC DE ADJEKRO	2731	2023-2024	2024	7	Dual a.i. ITN	IG2	Chlorfenapyr+Alpha-cypermethrin	198	198	0	198	0	0	0	174	171	0.878788	231	33	24
SAKASSOU	CSR-DM PUBLIC DE ALLOKO-DJEKRO	2869	2023-2024	2024	7	Dual a.i. ITN	IG2	Chlorfenapyr+Alpha-cypermethrin	153	153	0	153	0	0	0	147	172	0.960784	166	13	6
SAKASSOU	CSR-DM PUBLIC DE ANDOFOUE-BONOU	3457	2023-2024	2024	7	Dual a.i. ITN	IG2	Chlorfenapyr+Alpha-cypermethrin	165	165	0	165	0	0	0	159	173	0.963636	189	24	6
SAKASSOU	CSR-DM PUBLIC DE ANO-ZUME	3835	2023-2024	2024	7	Dual a.i. ITN	IG2	Chlorfenapyr+Alpha-cypermethrin	308	308	0	308	0	0	0	295	174	0.957792	364	56	13
SAKASSOU	CSR-DM PUBLIC DE ASSANDRE	12169	2023-2024	2024	7	Dual a.i. ITN	IG2	Chlorfenapyr+Alpha-cypermethrin	390	390	0	390	0	0	0	423	175	1.08462	1111	721	-33
SAKASSOU	CSR-DM PUBLIC DE ASSIRIKRO	2772	2023-2024	2024	7	Dual a.i. ITN	IG2	Chlorfenapyr+Alpha-cypermethrin	262	262	0	262	0	0	0	223	176	0.851145	494	232	39
SAKASSOU	CSR-DM PUBLIC DE AYAOU-SOKPA	8938	2023-2024	2024	7	Dual a.i. ITN	IG2	Chlorfenapyr+Alpha-cypermethrin	286	286	0	286	0	0	0	257	177	0.898601	389	103	29
SAKASSOU	CSR-DM PUBLIC DE KONGO	2704	2023-2024	2024	7	Dual a.i. ITN	IG2	Chlorfenapyr+Alpha-cypermethrin	240	240	0	240	0	0	0	104	178	0.433333	273	33	136
SAKASSOU	CSR-DM PUBLIC DE N'GUESSAN POKOUKRO	8912	2023-2024	2024	7	Dual a.i. ITN	IG2	Chlorfenapyr+Alpha-cypermethrin	209	209	0	209	0	0	0	191	179	0.913876	233	24	18
SAKASSOU	CSR-DM PUBLIC DE ODIAYE	3448	2023-2024	2024	7	Dual a.i. ITN	IG2	Chlorfenapyr+Alpha-cypermethrin	77	77	0	77	0	0	0	69	180	0.896104	145	68	8
SAKASSOU	CSR-DM PUBLIC DE SOKOBO	3371	2023-2024	2024	7	Dual a.i. ITN	IG2	Chlorfenapyr+Alpha-cypermethrin	215	215	0	215	0	0	0	188	181	0.874419	276	61	27
SAKASSOU	CSR-DM PUBLIC DE SOUAFOUE DJANHAN	2713	2023-2024	2024	7	Dual a.i. ITN	IG2	Chlorfenapyr+Alpha-cypermethrin	108	108	0	108	0	0	0	140	182	1.2963	211	103	-32
SAKASSOU	CSR-DM PUBLIC DE SRAN-BELAKRO	6038	2023-2024	2024	7	Dual a.i. ITN	IG2	Chlorfenapyr+Alpha-cypermethrin	324	324	0	324	0	0	0	316	183	0.975309	509	185	8
SAKASSOU	CSR-DM PUBLIC DE YABLASSOU	4436	2023-2024	2024	7	Dual a.i. ITN	IG2	Chlorfenapyr+Alpha-cypermethrin	222	222	0	222	0	0	0	190	184	0.855856	344	122	32
SAKASSOU	CSU-D PRIVE SAINTE MARTINE DE SAKASSOU	2711	2023-2024	2024	7	Dual a.i. ITN	IG2	Chlorfenapyr+Alpha-cypermethrin	51	51	0	51	0	0	0	35	185	0.686275	69	18	16
SAKASSOU	CSU-DM PUBLIC DE SRAN-BONDOSSOU	3642	2023-2024	2024	7	Dual a.i. ITN	IG2	Chlorfenapyr+Alpha-cypermethrin	182	182	0	182	0	0	0	168	186	0.923077	284	102	14
SAKASSOU	CSU-DM PUBLIC DE TOUMODI SAKASSOU	3035	2023-2024	2024	7	Dual a.i. ITN	IG2	Chlorfenapyr+Alpha-cypermethrin	100	100	0	100	0	0	0	99	187	0.99	155	55	1
SAKASSOU	HG PUBLIC DE SAKASSOU	12567	2023-2024	2024	7	Dual a.i. ITN	IG2	Chlorfenapyr+Alpha-cypermethrin	773	773	0	773	0	0	0	666	188	0.861578	894	121	107
SAKASSOU	HS PUBLIC NDC	1683	2023-2024	2024	7	Dual a.i. ITN	IG2	Chlorfenapyr+Alpha-cypermethrin	117	117	0	117	0	0	0	126	189	1.07692	250	133	-9
SAKASSOU	SOLLA BONIKRO	3594	2023-2024	2024	7	Dual a.i. ITN	IG2	Chlorfenapyr+Alpha-cypermethrin	226	226	0	226	0	0	0	207	190	0.915929	340	114	19
SAKASSOU	CSR-D PUBLIC D' ANDOBO-ALLUIBO	4230	2023-2024	2024	8	Dual a.i. ITN	IG2	Chlorfenapyr+Alpha-cypermethrin	289	289	0	289	0	0	0	257	191	0.889273	341	52	32
SAKASSOU	CSR-D PUBLIC DE FOTO-KOUAMEKRO	4978	2023-2024	2024	8	Dual a.i. ITN	IG2	Chlorfenapyr+Alpha-cypermethrin	171	171	0	171	0	0	0	150	192	0.877193	207	36	21
SAKASSOU	CSR-D PUBLIC DE KANANGO AHOBE	2207	2023-2024	2024	8	Dual a.i. ITN	IG2	Chlorfenapyr+Alpha-cypermethrin	56	56	0	56	0	0	0	49	193	0.875	76	20	7
SAKASSOU	CSR-D PUBLIC DE KANANGOPLI	3676	2023-2024	2024	8	Dual a.i. ITN	IG2	Chlorfenapyr+Alpha-cypermethrin	150	150	0	150	0	0	0	144	194	0.96	223	73	6
SAKASSOU	CSR-D PUBLIC DE KANGRE	3470	2023-2024	2024	8	Dual a.i. ITN	IG2	Chlorfenapyr+Alpha-cypermethrin	189	189	0	189	0	0	0	162	195	0.857143	221	32	27
SAKASSOU	CSR-D PUBLIC DE KONANKRO	2262	2023-2024	2024	8	Dual a.i. ITN	IG2	Chlorfenapyr+Alpha-cypermethrin	145	145	0	145	0	0	0	142	196	0.97931	153	8	3
SAKASSOU	CSR-D PUBLIC DE NANGLAIS	1338	2023-2024	2024	8	Dual a.i. ITN	IG2	Chlorfenapyr+Alpha-cypermethrin	104	104	0	104	0	0	0	94	197	0.903846	181	77	10
SAKASSOU	CSR-DM PUBLIC DE ADJEKRO	2731	2023-2024	2024	8	Dual a.i. ITN	IG2	Chlorfenapyr+Alpha-cypermethrin	187	187	0	187	0	0	0	164	198	0.877005	213	26	23
SAKASSOU	CSR-DM PUBLIC DE ALLOKO-DJEKRO	2869	2023-2024	2024	8	Dual a.i. ITN	IG2	Chlorfenapyr+Alpha-cypermethrin	310	310	0	310	0	0	0	280	199	0.903226	374	64	30
SAKASSOU	CSR-DM PUBLIC DE ANDOFOUE-BONOU	3457	2023-2024	2024	8	Dual a.i. ITN	IG2	Chlorfenapyr+Alpha-cypermethrin	180	180	0	180	0	0	0	168	200	0.933333	212	32	12
SAKASSOU	CSR-DM PUBLIC DE ANO-ZUME	3835	2023-2024	2024	8	Dual a.i. ITN	IG2	Chlorfenapyr+Alpha-cypermethrin	235	235	0	235	0	0	0	217	201	0.923404	285	50	18
SAKASSOU	CSR-DM PUBLIC DE ASSANDRE	12169	2023-2024	2024	8	Dual a.i. ITN	IG2	Chlorfenapyr+Alpha-cypermethrin	403	403	0	403	0	0	0	335	202	0.831266	874	471	68
SAKASSOU	CSR-DM PUBLIC DE ASSIRIKRO	2772	2023-2024	2024	8	Dual a.i. ITN	IG2	Chlorfenapyr+Alpha-cypermethrin	322	322	0	322	0	0	0	251	203	0.779503	526	204	71
SAKASSOU	CSR-DM PUBLIC DE AYAOU-SOKPA	8938	2023-2024	2024	8	Dual a.i. ITN	IG2	Chlorfenapyr+Alpha-cypermethrin	316	316	0	316	0	0	0	171	204	0.541139	482	166	145
SAKASSOU	CSR-DM PUBLIC DE KONGO	2704	2023-2024	2024	8	Dual a.i. ITN	IG2	Chlorfenapyr+Alpha-cypermethrin	280	280	0	280	0	0	0	151	205	0.539286	335	55	129
SAKASSOU	CSR-DM PUBLIC DE N'GUESSAN POKOUKRO	8912	2023-2024	2024	8	Dual a.i. ITN	IG2	Chlorfenapyr+Alpha-cypermethrin	280	280	0	280	0	0	0	242	206	0.864286	297	17	38
SAKASSOU	CSR-DM PUBLIC DE ODIAYE	3448	2023-2024	2024	8	Dual a.i. ITN	IG2	Chlorfenapyr+Alpha-cypermethrin	104	104	0	104	0	0	0	95	207	0.913462	192	88	9
SAKASSOU	CSR-DM PUBLIC DE SOKOBO	3371	2023-2024	2024	8	Dual a.i. ITN	IG2	Chlorfenapyr+Alpha-cypermethrin	283	283	0	283	0	0	0	230	208	0.812721	359	76	53
SAKASSOU	CSR-DM PUBLIC DE SOUAFOUE DJANHAN	2713	2023-2024	2024	8	Dual a.i. ITN	IG2	Chlorfenapyr+Alpha-cypermethrin	180	180	0	180	0	0	0	179	209	0.994444	222	42	1
SAKASSOU	CSR-DM PUBLIC DE SRAN-BELAKRO	6038	2023-2024	2024	8	Dual a.i. ITN	IG2	Chlorfenapyr+Alpha-cypermethrin	335	335	0	335	0	0	0	331	210	0.98806	640	305	4
SAKASSOU	CSR-DM PUBLIC DE YABLASSOU	4436	2023-2024	2024	8	Dual a.i. ITN	IG2	Chlorfenapyr+Alpha-cypermethrin	277	277	0	277	0	0	0	225	211	0.812274	428	151	52
SAKASSOU	CSU-D PRIVE SAINTE MARTINE DE SAKASSOU	2711	2023-2024	2024	8	Dual a.i. ITN	IG2	Chlorfenapyr+Alpha-cypermethrin	35	35	0	35	0	0	0	35	212	1	92	57	0
SAKASSOU	CSU-DM PUBLIC DE SRAN-BONDOSSOU	3642	2023-2024	2024	8	Dual a.i. ITN	IG2	Chlorfenapyr+Alpha-cypermethrin	157	157	0	157	0	0	0	143	213	0.910828	281	124	14
SAKASSOU	CSU-DM PUBLIC DE TOUMODI SAKASSOU	3035	2023-2024	2024	8	Dual a.i. ITN	IG2	Chlorfenapyr+Alpha-cypermethrin	86	86	0	86	0	0	0	79	214	0.918605	137	51	7
SAKASSOU	CSU PUBLIC SARENE	5135	2023-2024	2024	8	Dual a.i. ITN	IG2	Chlorfenapyr+Alpha-cypermethrin	60	60	0	60	0	0	0	56	215	0.933333	67	7	4
SAKASSOU	HG PUBLIC DE SAKASSOU	12567	2023-2024	2024	8	Dual a.i. ITN	IG2	Chlorfenapyr+Alpha-cypermethrin	612	612	0	612	0	0	0	580	216	0.947712	826	214	32
SAKASSOU	HS PUBLIC NDC	1683	2023-2024	2024	8	Dual a.i. ITN	IG2	Chlorfenapyr+Alpha-cypermethrin	90	90	0	90	0	0	0	74	217	0.822222	237	147	16
SAKASSOU	SOLLA BONIKRO	3594	2023-2024	2024	8	Dual a.i. ITN	IG2	Chlorfenapyr+Alpha-cypermethrin	242	242	0	242	0	0	0	223	218	0.921488	317	75	19
SAKASSOU	SOUAFOUE DJEHOU	1451	2023-2024	2024	8	Dual a.i. ITN	IG2	Chlorfenapyr+Alpha-cypermethrin	69	69	0	69	0	0	0	64	219	0.927536	87	18	5
SAKASSOU	CSR-D PUBLIC D' ANDOBO-ALLUIBO	4230	2023-2024	2024	9	Dual a.i. ITN	IG2	Chlorfenapyr+Alpha-cypermethrin	191	191	0	191	0	0	0	180	220	0.942408	241	50	11
SAKASSOU	CSR-D PUBLIC DE FOTO-KOUAMEKRO	4978	2023-2024	2024	9	Dual a.i. ITN	IG2	Chlorfenapyr+Alpha-cypermethrin	178	178	0	178	0	0	0	154	221	0.865169	208	30	24
SAKASSOU	CSR-D PUBLIC DE KANANGO AHOBE	2207	2023-2024	2024	9	Dual a.i. ITN	IG2	Chlorfenapyr+Alpha-cypermethrin	29	29	0	29	0	0	0	29	222	1	43	14	0
SAKASSOU	CSR-D PUBLIC DE KANANGOPLI	3676	2023-2024	2024	9	Dual a.i. ITN	IG2	Chlorfenapyr+Alpha-cypermethrin	128	128	0	128	0	0	0	146	223	1.14062	198	70	-18
SAKASSOU	CSR-D PUBLIC DE KANGRE	3470	2023-2024	2024	9	Dual a.i. ITN	IG2	Chlorfenapyr+Alpha-cypermethrin	209	209	0	209	0	0	0	173	224	0.827751	283	74	36
SAKASSOU	CSR-D PUBLIC DE KONANKRO	2262	2023-2024	2024	9	Dual a.i. ITN	IG2	Chlorfenapyr+Alpha-cypermethrin	116	116	0	116	0	0	0	112	225	0.965517	211	95	4
SAKASSOU	CSR-D PUBLIC DE NANGLAIS	1338	2023-2024	2024	9	Dual a.i. ITN	IG2	Chlorfenapyr+Alpha-cypermethrin	71	71	0	71	0	0	0	49	226	0.690141	156	85	22
SAKASSOU	CSR-DM PUBLIC DE ADJEKRO	2731	2023-2024	2024	9	Dual a.i. ITN	IG2	Chlorfenapyr+Alpha-cypermethrin	244	244	0	244	0	0	0	220	227	0.901639	291	47	24
SAKASSOU	CSR-DM PUBLIC DE ALLOKO-DJEKRO	2869	2023-2024	2024	9	Dual a.i. ITN	IG2	Chlorfenapyr+Alpha-cypermethrin	237	237	0	237	0	0	0	229	228	0.966245	297	60	8
SAKASSOU	CSR-DM PUBLIC DE ANDOFOUE-BONOU	3457	2023-2024	2024	9	Dual a.i. ITN	IG2	Chlorfenapyr+Alpha-cypermethrin	182	182	0	182	0	0	0	176	229	0.967033	213	31	6
SAKASSOU	CSR-DM PUBLIC DE ANO-ZUME	3835	2023-2024	2024	9	Dual a.i. ITN	IG2	Chlorfenapyr+Alpha-cypermethrin	226	226	0	226	0	0	0	221	230	0.977876	276	50	5
SAKASSOU	CSR-DM PUBLIC DE ASSANDRE	12169	2023-2024	2024	9	Dual a.i. ITN	IG2	Chlorfenapyr+Alpha-cypermethrin	192	192	0	192	0	0	0	353	231	1.83854	855	663	-161
SAKASSOU	CSR-DM PUBLIC DE ASSIRIKRO	2772	2023-2024	2024	9	Dual a.i. ITN	IG2	Chlorfenapyr+Alpha-cypermethrin	231	231	0	231	0	0	0	196	232	0.848485	424	193	35
SAKASSOU	CSR-DM PUBLIC DE AYAOU-SOKPA	8938	2023-2024	2024	9	Dual a.i. ITN	IG2	Chlorfenapyr+Alpha-cypermethrin	125	125	0	125	0	0	0	269	233	2.152	386	261	-144
SAKASSOU	CSR-DM PUBLIC DE KONGO	2704	2023-2024	2024	9	Dual a.i. ITN	IG2	Chlorfenapyr+Alpha-cypermethrin	190	190	0	190	0	0	0	95	234	0.5	220	30	95
SAKASSOU	CSR-DM PUBLIC DE N'GUESSAN POKOUKRO	8912	2023-2024	2024	9	Dual a.i. ITN	IG2	Chlorfenapyr+Alpha-cypermethrin	375	375	0	375	0	0	0	277	235	0.738667	413	38	98
SAKASSOU	CSR-DM PUBLIC DE ODIAYE	3448	2023-2024	2024	9	Dual a.i. ITN	IG2	Chlorfenapyr+Alpha-cypermethrin	97	97	0	97	0	0	0	67	236	0.690722	187	90	30
SAKASSOU	CSR-DM PUBLIC DE SOKOBO	3371	2023-2024	2024	9	Dual a.i. ITN	IG2	Chlorfenapyr+Alpha-cypermethrin	198	198	0	198	0	0	0	166	237	0.838384	281	83	32
SAKASSOU	CSR-DM PUBLIC DE SOUAFOUE DJANHAN	2713	2023-2024	2024	9	Dual a.i. ITN	IG2	Chlorfenapyr+Alpha-cypermethrin	104	104	0	104	0	0	0	92	238	0.884615	141	37	12
SAKASSOU	CSR-DM PUBLIC DE SRAN-BELAKRO	6038	2023-2024	2024	9	Dual a.i. ITN	IG2	Chlorfenapyr+Alpha-cypermethrin	324	324	0	324	0	0	0	278	239	0.858025	622	298	46
SAKASSOU	CSR-DM PUBLIC DE YABLASSOU	4436	2023-2024	2024	9	Dual a.i. ITN	IG2	Chlorfenapyr+Alpha-cypermethrin	230	230	0	230	0	0	0	208	240	0.904348	442	212	22
SAKASSOU	CSU-D PRIVE SAINTE MARTINE DE SAKASSOU	2711	2023-2024	2024	9	Dual a.i. ITN	IG2	Chlorfenapyr+Alpha-cypermethrin	60	60	0	60	0	0	0	48	241	0.8	75	15	12
SAKASSOU	CSU-DM PUBLIC DE SRAN-BONDOSSOU	3642	2023-2024	2024	9	Dual a.i. ITN	IG2	Chlorfenapyr+Alpha-cypermethrin	142	142	0	142	0	0	0	135	242	0.950704	253	111	7
SAKASSOU	CSU-DM PUBLIC DE TOUMODI SAKASSOU	3035	2023-2024	2024	9	Dual a.i. ITN	IG2	Chlorfenapyr+Alpha-cypermethrin	67	67	0	67	0	0	0	65	243	0.970149	112	45	2
SAKASSOU	HG PUBLIC DE SAKASSOU	12567	2023-2024	2024	9	Dual a.i. ITN	IG2	Chlorfenapyr+Alpha-cypermethrin	500	500	0	500	0	0	0	452	245	0.904	682	182	48
SAKASSOU	HS PUBLIC NDC	1683	2023-2024	2024	9	Dual a.i. ITN	IG2	Chlorfenapyr+Alpha-cypermethrin	90	90	0	90	0	0	0	2	246	0.0222222	262	172	88
SAKASSOU	SOLLA BONIKRO	3594	2023-2024	2024	9	Dual a.i. ITN	IG2	Chlorfenapyr+Alpha-cypermethrin	155	155	0	155	0	0	0	127	247	0.819355	227	72	28
SAKASSOU	SOUAFOUE DJEHOU	1451	2023-2024	2024	9	Dual a.i. ITN	IG2	Chlorfenapyr+Alpha-cypermethrin	78	78	0	78	0	0	0	78	248	1	132	54	0
SAKASSOU	CSR-D PUBLIC D' ANDOBO-ALLUIBO	4230	2023-2024	2024	10	Dual a.i. ITN	IG2	Chlorfenapyr+Alpha-cypermethrin	212	212	0	212	0	0	0	197	249	0.929245	266	54	15
SAKASSOU	CSR-D PUBLIC DE FOTO-KOUAMEKRO	4978	2023-2024	2024	10	Dual a.i. ITN	IG2	Chlorfenapyr+Alpha-cypermethrin	247	247	0	247	0	0	0	158	250	0.639676	308	61	89
SAKASSOU	CSR-D PUBLIC DE KANANGO AHOBE	2207	2023-2024	2024	10	Dual a.i. ITN	IG2	Chlorfenapyr+Alpha-cypermethrin	80	80	0	80	0	0	0	73	251	0.9125	102	22	7
SAKASSOU	CSR-D PUBLIC DE KANANGOPLI	3676	2023-2024	2024	10	Dual a.i. ITN	IG2	Chlorfenapyr+Alpha-cypermethrin	121	121	0	121	0	0	0	121	252	1	241	120	0
SAKASSOU	CSR-D PUBLIC DE KANGRE	3470	2023-2024	2024	10	Dual a.i. ITN	IG2	Chlorfenapyr+Alpha-cypermethrin	210	210	0	210	0	0	0	210	253	1	283	73	0
SAKASSOU	CSR-D PUBLIC DE KONANKRO	2262	2023-2024	2024	10	Dual a.i. ITN	IG2	Chlorfenapyr+Alpha-cypermethrin	109	109	0	109	0	0	0	107	254	0.981651	171	62	2
SAKASSOU	CSR-D PUBLIC DE NANGLAIS	1338	2023-2024	2024	10	Dual a.i. ITN	IG2	Chlorfenapyr+Alpha-cypermethrin	83	83	0	83	0	0	0	53	255	0.638554	146	63	30
SAKASSOU	CSR-DM PUBLIC DE ADJEKRO	2731	2023-2024	2024	10	Dual a.i. ITN	IG2	Chlorfenapyr+Alpha-cypermethrin	203	203	0	203	0	0	0	178	256	0.876847	238	35	25
SAKASSOU	CSR-DM PUBLIC DE ALLOKO-DJEKRO	2869	2023-2024	2024	10	Dual a.i. ITN	IG2	Chlorfenapyr+Alpha-cypermethrin	236	236	0	236	0	0	0	217	257	0.919492	294	58	19
SAKASSOU	CSR-DM PUBLIC DE ANDOFOUE-BONOU	3457	2023-2024	2024	10	Dual a.i. ITN	IG2	Chlorfenapyr+Alpha-cypermethrin	155	155	0	155	0	0	0	151	258	0.974194	192	37	4
SAKASSOU	CSR-DM PUBLIC DE ANO-ZUME	3835	2023-2024	2024	10	Dual a.i. ITN	IG2	Chlorfenapyr+Alpha-cypermethrin	205	205	0	205	0	0	0	200	259	0.97561	250	45	5
SAKASSOU	CSR-DM PUBLIC DE ASSANDRE	12169	2023-2024	2024	10	Dual a.i. ITN	IG2	Chlorfenapyr+Alpha-cypermethrin	494	494	0	494	0	0	0	405	260	0.819838	1014	520	89
SAKASSOU	CSR-DM PUBLIC DE ASSIRIKRO	2772	2023-2024	2024	10	Dual a.i. ITN	IG2	Chlorfenapyr+Alpha-cypermethrin	321	321	0	321	0	0	0	247	261	0.76947	393	72	74
SAKASSOU	CSR-DM PUBLIC DE AYAOU-SOKPA	8938	2023-2024	2024	10	Dual a.i. ITN	IG2	Chlorfenapyr+Alpha-cypermethrin	164	164	0	164	0	0	0	270	262	1.64634	438	274	-106
SAKASSOU	CSR-DM PUBLIC DE KONGO	2704	2023-2024	2024	10	Dual a.i. ITN	IG2	Chlorfenapyr+Alpha-cypermethrin	157	157	0	157	0	0	0	110	263	0.700637	174	17	47
SAKASSOU	CSR-DM PUBLIC DE N'GUESSAN POKOUKRO	8912	2023-2024	2024	10	Dual a.i. ITN	IG2	Chlorfenapyr+Alpha-cypermethrin	383	383	0	383	0	0	0	351	264	0.916449	472	89	32
SAKASSOU	CSR-DM PUBLIC DE ODIAYE	3448	2023-2024	2024	10	Dual a.i. ITN	IG2	Chlorfenapyr+Alpha-cypermethrin	90	90	0	90	0	0	0	79	265	0.877778	216	126	11
SAKASSOU	CSR-DM PUBLIC DE SOKOBO	3371	2023-2024	2024	10	Dual a.i. ITN	IG2	Chlorfenapyr+Alpha-cypermethrin	180	180	0	180	0	0	0	161	266	0.894444	254	74	19
SAKASSOU	CSR-DM PUBLIC DE SOUAFOUE DJANHAN	2713	2023-2024	2024	10	Dual a.i. ITN	IG2	Chlorfenapyr+Alpha-cypermethrin	112	112	0	112	0	0	0	101	267	0.901786	147	35	11
SAKASSOU	CSR-DM PUBLIC DE SRAN-BELAKRO	6038	2023-2024	2024	10	Dual a.i. ITN	IG2	Chlorfenapyr+Alpha-cypermethrin	267	267	0	267	0	0	0	218	268	0.816479	525	258	49
SAKASSOU	CSR-DM PUBLIC DE YABLASSOU	4436	2023-2024	2024	10	Dual a.i. ITN	IG2	Chlorfenapyr+Alpha-cypermethrin	173	173	0	173	0	0	0	159	269	0.919075	435	262	14
SAKASSOU	CSU-D PRIVE SAINTE MARTINE DE SAKASSOU	2711	2023-2024	2024	10	Dual a.i. ITN	IG2	Chlorfenapyr+Alpha-cypermethrin	23	23	0	23	0	0	0	20	270	0.869565	45	22	3
SAKASSOU	CSU-DM PUBLIC DE SRAN-BONDOSSOU	3642	2023-2024	2024	10	Dual a.i. ITN	IG2	Chlorfenapyr+Alpha-cypermethrin	133	133	0	133	0	0	0	126	271	0.947368	260	127	7
SAKASSOU	CSU-DM PUBLIC DE TOUMODI SAKASSOU	3035	2023-2024	2024	10	Dual a.i. ITN	IG2	Chlorfenapyr+Alpha-cypermethrin	78	78	0	78	0	0	0	77	272	0.987179	121	43	1
SAKASSOU	CSU PUBLIC SARENE	5135	2023-2024	2024	10	Dual a.i. ITN	IG2	Chlorfenapyr+Alpha-cypermethrin	80	80	0	80	0	0	0	70	273	0.875	98	18	10
SAKASSOU	HG PUBLIC DE SAKASSOU	12567	2023-2024	2024	10	Dual a.i. ITN	IG2	Chlorfenapyr+Alpha-cypermethrin	612	612	0	612	0	0	0	552	274	0.901961	823	211	60
SAKASSOU	HS PUBLIC NDC	1683	2023-2024	2024	10	Dual a.i. ITN	IG2	Chlorfenapyr+Alpha-cypermethrin	101	101	0	101	0	0	0	91	275	0.90099	270	169	10
SAKASSOU	SOLLA BONIKRO	3594	2023-2024	2024	10	Dual a.i. ITN	IG2	Chlorfenapyr+Alpha-cypermethrin	344	344	0	344	0	0	0	251	276	0.729651	436	92	93
SAKASSOU	SOUAFOUE DJEHOU	1451	2023-2024	2024	10	Dual a.i. ITN	IG2	Chlorfenapyr+Alpha-cypermethrin	79	79	0	79	0	0	0	79	277	1	145	66	0
SAKASSOU	CSR-D PUBLIC D' ANDOBO-ALLUIBO	4230	2023-2024	2024	11	Dual a.i. ITN	IG2	Chlorfenapyr+Alpha-cypermethrin	194	194	0	194	0	0	0	174	278	0.896907	232	38	20
SAKASSOU	CSR-D PUBLIC DE FOTO-KOUAMEKRO	4978	2023-2024	2024	11	Dual a.i. ITN	IG2	Chlorfenapyr+Alpha-cypermethrin	219	219	0	219	0	0	0	204	279	0.931507	245	26	15
SAKASSOU	CSR-D PUBLIC DE KANANGO AHOBE	2207	2023-2024	2024	11	Dual a.i. ITN	IG2	Chlorfenapyr+Alpha-cypermethrin	52	52	0	52	0	0	0	49	280	0.942308	73	21	3
SAKASSOU	CSR-D PUBLIC DE KANANGOPLI	3676	2023-2024	2024	11	Dual a.i. ITN	IG2	Chlorfenapyr+Alpha-cypermethrin	155	155	0	155	0	0	0	143	281	0.922581	175	20	12
SAKASSOU	CSR-D PUBLIC DE KANGRE	3470	2023-2024	2024	11	Dual a.i. ITN	IG2	Chlorfenapyr+Alpha-cypermethrin	209	209	0	209	0	0	0	188	282	0.899522	219	10	21
SAKASSOU	CSR-D PUBLIC DE KONANKRO	2262	2023-2024	2024	11	Dual a.i. ITN	IG2	Chlorfenapyr+Alpha-cypermethrin	98	98	0	98	0	0	0	91	283	0.928571	102	4	7
SAKASSOU	CSR-D PUBLIC DE NANGLAIS	1338	2023-2024	2024	11	Dual a.i. ITN	IG2	Chlorfenapyr+Alpha-cypermethrin	49	49	0	49	0	0	0	43	284	0.877551	53	4	6
SAKASSOU	CSR-DM PUBLIC DE ADJEKRO	2731	2023-2024	2024	11	Dual a.i. ITN	IG2	Chlorfenapyr+Alpha-cypermethrin	135	135	0	135	0	0	0	115	285	0.851852	154	19	20
SAKASSOU	CSR-DM PUBLIC DE ALLOKO-DJEKRO	2869	2023-2024	2024	11	Dual a.i. ITN	IG2	Chlorfenapyr+Alpha-cypermethrin	155	155	0	155	0	0	0	218	286	1.40645	255	100	-63
SAKASSOU	CSR-DM PUBLIC DE ANDOFOUE-BONOU	3457	2023-2024	2024	11	Dual a.i. ITN	IG2	Chlorfenapyr+Alpha-cypermethrin	155	155	0	155	0	0	0	147	287	0.948387	167	12	8
SAKASSOU	CSR-DM PUBLIC DE ANO-ZUME	3835	2023-2024	2024	11	Dual a.i. ITN	IG2	Chlorfenapyr+Alpha-cypermethrin	211	211	0	211	0	0	0	191	288	0.905213	265	54	20
SAKASSOU	CSR-DM PUBLIC DE ASSANDRE	12169	2023-2024	2024	11	Dual a.i. ITN	IG2	Chlorfenapyr+Alpha-cypermethrin	418	418	0	418	0	0	0	350	289	0.837321	468	50	68
SAKASSOU	CSR-DM PUBLIC DE ASSIRIKRO	2772	2023-2024	2024	11	Dual a.i. ITN	IG2	Chlorfenapyr+Alpha-cypermethrin	318	318	0	318	0	0	0	299	290	0.940252	341	23	19
SAKASSOU	CSR-DM PUBLIC DE AYAOU-SOKPA	8938	2023-2024	2024	11	Dual a.i. ITN	IG2	Chlorfenapyr+Alpha-cypermethrin	128	128	0	128	0	0	0	111	291	0.867188	245	117	17
SAKASSOU	CSR-DM PUBLIC DE KONGO	2704	2023-2024	2024	11	Dual a.i. ITN	IG2	Chlorfenapyr+Alpha-cypermethrin	140	140	0	140	0	0	0	132	292	0.942857	161	21	8
SAKASSOU	CSR-DM PUBLIC DE N'GUESSAN POKOUKRO	8912	2023-2024	2024	11	Dual a.i. ITN	IG2	Chlorfenapyr+Alpha-cypermethrin	299	299	0	299	0	0	0	262	293	0.876254	328	29	37
SAKASSOU	CSR-DM PUBLIC DE ODIAYE	3448	2023-2024	2024	11	Dual a.i. ITN	IG2	Chlorfenapyr+Alpha-cypermethrin	80	80	0	80	0	0	0	65	294	0.8125	95	15	15
SAKASSOU	CSR-DM PUBLIC DE SOKOBO	3371	2023-2024	2024	11	Dual a.i. ITN	IG2	Chlorfenapyr+Alpha-cypermethrin	139	139	0	139	0	0	0	117	295	0.841727	157	18	22
SAKASSOU	CSR-DM PUBLIC DE SOUAFOUE DJANHAN	2713	2023-2024	2024	11	Dual a.i. ITN	IG2	Chlorfenapyr+Alpha-cypermethrin	111	111	0	111	0	0	0	100	296	0.900901	131	20	11
SAKASSOU	CSR-DM PUBLIC DE SRAN-BELAKRO	6038	2023-2024	2024	11	Dual a.i. ITN	IG2	Chlorfenapyr+Alpha-cypermethrin	218	218	0	218	0	0	0	200	297	0.917431	429	211	18
SAKASSOU	CSR-DM PUBLIC DE YABLASSOU	4436	2023-2024	2024	11	Dual a.i. ITN	IG2	Chlorfenapyr+Alpha-cypermethrin	162	162	0	162	0	0	0	137	298	0.845679	172	10	25
SAKASSOU	CSU-D PRIVE SAINTE MARTINE DE SAKASSOU	2711	2023-2024	2024	11	Dual a.i. ITN	IG2	Chlorfenapyr+Alpha-cypermethrin	35	35	0	35	0	0	0	34	299	0.971429	43	8	1
SAKASSOU	CSU-DM PUBLIC DE SRAN-BONDOSSOU	3642	2023-2024	2024	11	Dual a.i. ITN	IG2	Chlorfenapyr+Alpha-cypermethrin	120	120	0	120	0	0	0	111	300	0.925	136	16	9
SAKASSOU	CSU-DM PUBLIC DE TOUMODI SAKASSOU	3035	2023-2024	2024	11	Dual a.i. ITN	IG2	Chlorfenapyr+Alpha-cypermethrin	74	74	0	74	0	0	0	66	301	0.891892	77	3	8
SAKASSOU	CSU PUBLIC SARENE	5135	2023-2024	2024	11	Dual a.i. ITN	IG2	Chlorfenapyr+Alpha-cypermethrin	64	64	0	64	0	0	0	59	302	0.921875	71	7	5
SAKASSOU	HG PUBLIC DE SAKASSOU	12567	2023-2024	2024	11	Dual a.i. ITN	IG2	Chlorfenapyr+Alpha-cypermethrin	345	345	0	345	0	0	0	325	303	0.942029	406	61	20
SAKASSOU	HS PUBLIC NDC	1683	2023-2024	2024	11	Dual a.i. ITN	IG2	Chlorfenapyr+Alpha-cypermethrin	268	268	0	268	0	0	0	258	304	0.962687	270	2	10
SAKASSOU	SOLLA BONIKRO	3594	2023-2024	2024	11	Dual a.i. ITN	IG2	Chlorfenapyr+Alpha-cypermethrin	175	175	0	175	0	0	0	162	305	0.925714	228	53	13
SAKASSOU	SOUAFOUE DJEHOU	1451	2023-2024	2024	11	Dual a.i. ITN	IG2	Chlorfenapyr+Alpha-cypermethrin	69	69	0	69	0	0	0	62	306	0.898551	79	10	7
SAKASSOU	CSR-D PUBLIC D' ANDOBO-ALLUIBO	4230	2023-2024	2024	12	Dual a.i. ITN	IG2	Chlorfenapyr+Alpha-cypermethrin	158	158	0	158	0	0	0	140	307	0.886076	186	28	18
SAKASSOU	CSR-D PUBLIC DE FOTO-KOUAMEKRO	4978	2023-2024	2024	12	Dual a.i. ITN	IG2	Chlorfenapyr+Alpha-cypermethrin	188	188	0	188	0	0	0	177	308	0.941489	226	38	11
SAKASSOU	CSR-D PUBLIC DE KANANGO AHOBE	2207	2023-2024	2024	12	Dual a.i. ITN	IG2	Chlorfenapyr+Alpha-cypermethrin	24	24	0	24	0	0	0	45	309	1.875	48	24	-21
SAKASSOU	CSR-D PUBLIC DE KANANGOPLI	3676	2023-2024	2024	12	Dual a.i. ITN	IG2	Chlorfenapyr+Alpha-cypermethrin	105	105	0	105	0	0	0	102	310	0.971429	138	33	3
SAKASSOU	CSR-D PUBLIC DE KANGRE	3470	2023-2024	2024	12	Dual a.i. ITN	IG2	Chlorfenapyr+Alpha-cypermethrin	144	144	0	144	0	0	0	125	311	0.868056	257	113	19
SAKASSOU	CSR-D PUBLIC DE KONANKRO	2262	2023-2024	2024	12	Dual a.i. ITN	IG2	Chlorfenapyr+Alpha-cypermethrin	104	104	0	104	0	0	0	98	312	0.942308	119	15	6
SAKASSOU	CSR-D PUBLIC DE NANGLAIS	1338	2023-2024	2024	12	Dual a.i. ITN	IG2	Chlorfenapyr+Alpha-cypermethrin	40	40	0	40	0	0	0	36	313	0.9	46	6	4
SAKASSOU	CSR-DM PUBLIC DE ADJEKRO	2731	2023-2024	2024	12	Dual a.i. ITN	IG2	Chlorfenapyr+Alpha-cypermethrin	131	131	0	131	0	0	0	114	314	0.870229	145	14	17
SAKASSOU	CSR-DM PUBLIC DE ALLOKO-DJEKRO	2869	2023-2024	2024	12	Dual a.i. ITN	IG2	Chlorfenapyr+Alpha-cypermethrin	235	235	0	235	0	0	0	149	315	0.634043	235	0	86
SAKASSOU	CSR-DM PUBLIC DE ANDOFOUE-BONOU	3457	2023-2024	2024	12	Dual a.i. ITN	IG2	Chlorfenapyr+Alpha-cypermethrin	148	148	0	148	0	0	0	129	316	0.871622	151	3	19
SAKASSOU	CSR-DM PUBLIC DE ANO-ZUME	3835	2023-2024	2024	12	Dual a.i. ITN	IG2	Chlorfenapyr+Alpha-cypermethrin	154	154	0	154	0	0	0	144	317	0.935065	155	1	10
SAKASSOU	CSR-DM PUBLIC DE ASSANDRE	12169	2023-2024	2024	12	Dual a.i. ITN	IG2	Chlorfenapyr+Alpha-cypermethrin	223	223	0	223	0	0	0	214	318	0.959641	259	36	9
SAKASSOU	CSR-DM PUBLIC DE ASSIRIKRO	2772	2023-2024	2024	12	Dual a.i. ITN	IG2	Chlorfenapyr+Alpha-cypermethrin	257	257	0	257	0	0	0	225	319	0.875486	263	6	32
SAKASSOU	CSR-DM PUBLIC DE AYAOU-SOKPA	8938	2023-2024	2024	12	Dual a.i. ITN	IG2	Chlorfenapyr+Alpha-cypermethrin	168	168	0	168	0	0	0	160	320	0.952381	270	102	8
SAKASSOU	CSR-DM PUBLIC DE KONGO	2704	2023-2024	2024	12	Dual a.i. ITN	IG2	Chlorfenapyr+Alpha-cypermethrin	148	148	0	148	0	0	0	122	321	0.824324	177	29	26
SAKASSOU	CSR-DM PUBLIC DE N'GUESSAN POKOUKRO	8912	2023-2024	2024	12	Dual a.i. ITN	IG2	Chlorfenapyr+Alpha-cypermethrin	295	295	0	295	0	0	0	272	322	0.922034	346	51	23
SAKASSOU	CSR-DM PUBLIC DE ODIAYE	3448	2023-2024	2024	12	Dual a.i. ITN	IG2	Chlorfenapyr+Alpha-cypermethrin	72	72	0	72	0	0	0	62	323	0.861111	86	14	10
SAKASSOU	CSR-DM PUBLIC DE SOKOBO	3371	2023-2024	2024	12	Dual a.i. ITN	IG2	Chlorfenapyr+Alpha-cypermethrin	123	123	0	123	0	0	0	107	324	0.869919	159	36	16
SAKASSOU	CSR-DM PUBLIC DE SOUAFOUE DJANHAN	2713	2023-2024	2024	12	Dual a.i. ITN	IG2	Chlorfenapyr+Alpha-cypermethrin	126	126	0	126	0	0	0	104	325	0.825397	137	11	22
SAKASSOU	CSR-DM PUBLIC DE SRAN-BELAKRO	6038	2023-2024	2024	12	Dual a.i. ITN	IG2	Chlorfenapyr+Alpha-cypermethrin	200	200	0	200	0	0	0	176	326	0.88	245	45	24
SAKASSOU	CSR-DM PUBLIC DE YABLASSOU	4436	2023-2024	2024	12	Dual a.i. ITN	IG2	Chlorfenapyr+Alpha-cypermethrin	132	132	0	132	0	0	0	130	327	0.984848	150	18	2
SAKASSOU	CSU-D PRIVE SAINTE MARTINE DE SAKASSOU	2711	2023-2024	2024	12	Dual a.i. ITN	IG2	Chlorfenapyr+Alpha-cypermethrin	42	42	0	42	0	0	0	39	328	0.928571	42	0	3
SAKASSOU	CSU-DM PUBLIC DE SRAN-BONDOSSOU	3642	2023-2024	2024	12	Dual a.i. ITN	IG2	Chlorfenapyr+Alpha-cypermethrin	118	118	0	118	0	0	0	100	329	0.847458	126	8	18
SAKASSOU	CSU-DM PUBLIC DE TOUMODI SAKASSOU	3035	2023-2024	2024	12	Dual a.i. ITN	IG2	Chlorfenapyr+Alpha-cypermethrin	76	76	0	76	0	0	0	70	330	0.921053	84	8	6
SAKASSOU	CSU PUBLIC SARENE	5135	2023-2024	2024	12	Dual a.i. ITN	IG2	Chlorfenapyr+Alpha-cypermethrin	74	74	0	74	0	0	0	66	331	0.891892	87	13	8
SAKASSOU	HG PUBLIC DE SAKASSOU	12567	2023-2024	2024	12	Dual a.i. ITN	IG2	Chlorfenapyr+Alpha-cypermethrin	454	454	0	454	0	0	0	436	332	0.960352	607	153	18
SAKASSOU	HS PUBLIC NDC	1683	2023-2024	2024	12	Dual a.i. ITN	IG2	Chlorfenapyr+Alpha-cypermethrin	121	121	0	121	0	0	0	110	333	0.909091	133	12	11
SAKASSOU	SOLLA BONIKRO	3594	2023-2024	2024	12	Dual a.i. ITN	IG2	Chlorfenapyr+Alpha-cypermethrin	205	205	0	205	0	0	0	166	334	0.809756	317	112	39
SAKASSOU	SOUAFOUE DJEHOU	1451	2023-2024	2024	12	Dual a.i. ITN	IG2	Chlorfenapyr+Alpha-cypermethrin	68	68	0	68	0	0	0	54	335	0.794118	88	20	14

## Sheet: Dictionary
		Sakassou
	Dates	Baseline	IRS 1 and post	IRS 2 and post	IRS 3 and post	IG2 post
	Dates	IRS 1	IRS 2	IRS 3	IG2
	spray date	2020-08-01	2021-08-02	2022-05-03	2023-08-05	till December 2024
